# Supplementary material for: Identification of cross-talk pathways and ferroptosis-related genes in periodontitis and type 2 diabetes mellitus by bioinformatics analysis and experimental validation
Source: Front Immunol. 2022 Sep 29;13:1015491. doi: 10.3389/fimmu.2022.1015491 (PMC9556735; doi:10.3389/fimmu.2022.1015491)
Supplement: Supplementary file 1 [file DataSheet_1.zip]

Archive with 14 entries (13 files):
- ROC analysis/
- ROC analysis/ALOX5.svg
- ROC analysis/GDF15.svg
- ROC analysis/IL1B.svg
- ROC analysis/IL6.svg
- ROC analysis/NFE2L2.svg
- ROC analysis/SCD.svg
- ROC analysis/TFAP2A.svg
- Supplementary Table S1.xlsx
- Supplementary Table S2.xlsx
- Supplementary Table S3.xlsx
- Supplementary Table S4.xlsx
- Supplementary Table S5.xlsx
- Supplementary Table S6.xlsx
