# Supplementary material for: Identification of cross-talk pathways and ferroptosis-related genes in periodontitis and type 2 diabetes mellitus by bioinformatics analysis and experimental validation
Source: Front Immunol. 2022 Sep 29;13:1015491. doi: 10.3389/fimmu.2022.1015491 (PMC9556735; doi:10.3389/fimmu.2022.1015491)
Supplement: Supplementary file 1 [file DataSheet_1.zip › Supplementary Table S1.xlsx]

## Sheet: Sheet1
ferroptosis-related genes
	gene symbol
	ABCC1
	ABHD12
	ACADSB
	ACO1
	ACOT1
	ACSF2
	ACSL3
	ACSL4
	ACVR1B
	AEBP2
	AGPAT3
	AGPS
	AHCY
	AIFM2
	AKR1C1
	AKR1C2
	AKR1C3
	ALB
	ALDH3A2
	ALOX12
	ALOX12B
	ALOX15
	ALOX15B
	ALOX5
	ALOXE3
	AMN
	ANGPTL7
	ANO6
	AQP3
	AQP5
	AQP8
	AR
	ARF6
	ARNTL
	ARRDC3
	ASNS
	ATF2
	ATF3
	ATF4
	ATG13
	ATG16L1
	ATG3
	ATG4D
	ATG5
	ATG7
	ATM
	ATP5MC3
	ATP6V1G2
	AURKA
	BACH1
	BAP1
	BCAT2
	BECN1
	BID
	BLOC1S5-TXNDC5
	BNIP3
	BRD2
	BRD3
	BRD4
	BRD7
	BRDT
	BRPF1
	CA9
	CAPG
	CARS1
	CAV1
	CBS
	CD44
	CD82
	CDCA3
	CDH1
	CDKN1A
	CDKN2A
	CDO1
	CEBPG
	CGAS
	CHAC1
	CHMP5
	CHMP6
	CHP1
	CircIL4R
	circ-TTBK2
	CISD1
	CISD2
	CP
	CS
	CTSB
	CXCL2
	CYB5R1
	CYBB
	CYP4F8
	DAZAP1
	DCAF7
	DDIT3
	DDIT4
	DECR1
	DLD
	DNAJB6
	DPP4
	DRD4
	DRD5
	DUOX1
	DUOX2
	DUSP1
	EGFR
	EGLN2
	EIF2AK4
	EIF2S1
	ELAVL1
	ELOVL5
	EMC2
	ENPP2
	EPAS1
	EPT1
	FADS1
	FADS2
	FANCD2
	FAR1
	FBW7
	FBXW7
	Fer1HCH
	FH
	FLT3
	FNDC5
	FTH1
	FTL
	FTMT
	FXN
	FZD7
	G6PD
	G6PDX
	GABARAPL1
	GABARAPL2
	GABPB1
	GCH1
	GCLC
	GDF15
	GLRX5
	GLS2
	GLUT13
	GOT1
	GPAT4
	GPT2
	GPX2
	GPX4
	GRIA3
	GSK3B
	HAMP
	HBA1
	HCAR1
	HDDC3
	HELLS
	HERPUD1
	HIC1
	HIF1A
	HILPDA
	HMGB1
	HMOX1
	HNF4A
	HRAS
	hsa_circ_0008367
	HSD17B11
	HSF1
	HSPA5
	HSPB1
	IDH1
	IDH2
	IFNG
	IL1B
	IL33
	IL6
	INTS2
	IREB2
	ISCU
	JDP2
	JUN
	KDM3B
	KEAP1
	KIM-1
	KLHL24
	KRAS
	LAMP2
	LCE2C
	LIG3
	LINC00336
	LINC00472
	LINC00618
	LOC284561
	LOC390705
	LONP1
	LPCAT3
	LPIN1
	LRRFIP1
	LURAP1L
	LYRM1
	MAFG
	MAP1LC3A
	MAP3K11
	MAP3K5
	MAPK1
	MAPK14
	MAPK3
	MAPK8
	MAPK9
	MDM2
	MDM4
	MFN2
	MIOX
	MIR137
	MIR17
	miR-182-5p
	MIR212
	MIR214
	MIR30B
	miR-378a-3p
	MIR424
	MIR4715
	MIR522
	MIR6852
	MIR761
	MIR9-1
	MIR9-2
	MIR9-3
	MLLT1
	MMD
	MMP13
	MT1DP
	MT1G
	MT3
	MTCH1
	MTDH
	MTF1
	MTOR
	MUC1
	MYB
	NCF2
	NCOA3
	NCOA4
	NEDD4
	NEDD4L
	NF2
	NFE2L2
	NFS1
	NGB
	NNMT
	NOS2
	NOX1
	NOX3
	NOX4
	NOX5
	NQO1
	NR1D1
	NR1D2
	NR4A1
	NR5A2
	NRAS
	NT5DC2
	OSBPL9
	OTUB1
	OXSR1
	P4HB
	PANX1
	PANX2
	PARK7
	PCK2
	PEBP1
	PEX10
	PEX12
	PEX2
	PEX3
	PEX6
	PGD
	PHF21A
	PHKG2
	PIK3CA
	PIR
	PLA2G6
	PLIN2
	PLIN4
	PML
	POM121L12
	POR
	PPARA
	PPP1R13L
	PRDX1
	PRDX6
	PRKAA1
	PRKAA2
	PRKCA
	PROM2
	PSAT1
	PTEN
	PTGS2
	PVT1
	RB1
	RELA
	RGS4
	RHEBP1
	RIPK1
	RNF113A
	RPL8
	RPTOR
	RRM2
	SAT1
	SCD
	SCP2
	SELENOS
	SESN2
	SETD1B
	SIAH2
	SIRT1
	SIRT3
	SLC11A2
	SLC16A1
	SLC1A4
	SLC1A5
	SLC25A28
	SLC2A1
	SLC2A12
	SLC2A14
	SLC2A3
	SLC2A6
	SLC2A8
	SLC38A1
	SLC39A14
	SLC3A2
	SLC40A1
	SLC7A11
	SLC7A5
	SMAD7
	SNCA
	SNORA16A
	SNX4
	SOCS1
	SP1
	SQSTM1
	SRC
	SREBF1
	SREBF2
	SRXN1
	STAT3
	STEAP3
	STING1
	STK11
	STMN1
	SUV39H1
	TAZ
	TBK1
	TF
	TFAM
	TFAP2A
	TFAP2C
	TFR2
	TFRC
	TGFB1
	TGFBR1
	TIMM9
	TLR4
	TMBIM4
	TNFAIP3
	TP53
	TP63
	TRIB3
	TSC1
	TSC22D3
	TTPA
	TUBE1
	TXNIP
	TXNRD1
	UBC
	ULK1
	ULK2
	USP7
	VDAC2
	VDR
	VEGFA
	VLDLR
	WIPI1
	WIPI2
	WWTR1
	XBP1
	YWHAE
	YY1AP1
	ZEB1
	ZFAS1
	ZFP36
	ZFP69B
	ZNF419
