# Supplementary material for: Identification of cross-talk pathways and ferroptosis-related genes in periodontitis and type 2 diabetes mellitus by bioinformatics analysis and experimental validation
Source: Front Immunol. 2022 Sep 29;13:1015491. doi: 10.3389/fimmu.2022.1015491 (PMC9556735; doi:10.3389/fimmu.2022.1015491)
Supplement: Supplementary file 1 [file DataSheet_1.zip › Supplementary Table S2.xlsx]

## Sheet: sheet 1
DEGs of each dataset and database
periodontitis dataset (GSE10334)	periodontitis dataset (GSE16134)	periodontitis dataset (GSE106090)	T2DM database (DisGeNET)	T2DM database (GeneCard)
A2M	PECAM1	A1CF	HNF4A	INS
A2ML1	PANK3	A2M	PAX4	KCNJ11
AADAC	SRGN	A2ML1	PPP1R3A	ABCC8
AADACL2	LOC101928615///FNDC3B	A2MP1	AKT2	GCK
AASDH	RORA	AAAS	GCK	INSR
AATBC	IGK	AACS	IRS1	HNF1A
ABCA12	BTG2	AACSP1	KCNJ11	HNF4A
ABCA5	IGLJ3	AADAC	HNF1A	PDX1
ABCB10	IGHD	AADACL2	NEUROD1	HNF1B
ABCD3	LOC102725526///IGHV4-31///IGHM///IGHG3///IGHG2///IGHG1///IGHA2///IGHA1///IGH	AADACP1	SLC2A4	WFS1
ABHD12	IGHV4-31///IGHM///IGHG3///IGHG1///IGHD///IGHA1	AADAT	HNF1B	PAX4
ABHD17B	CXCR4	AAK1	ADCY5	PPARG
ABHD5	IGKV1OR2-118	AARD	CAPN10	NEUROD1
ABLIM1	IGHV3-23///IGHV4-31///IGHM///IGHG3///IGHG1///IGHA2///IGHA1	AARS1	HMGA1	IRS1
ACAP1	CHST2	AASS	INS	IL6
ACAT2	FAM46C	AB015752.3	INSR	TCF7L2
ACBD3	CTSH	ABC13-48845200J1.1	PDX1	SLC2A2
ACER1	POU2AF1	ABCA1	ENPP1	INS-IGF2
ACKR1	IGHV4-31///IGHM///IGHG3///IGHG1///IGHD///IGHA2///IGHA1	ABCA5	PPARG	SLC30A8
ACPP	ENTPD1	ABCA7	CDKAL1	SLC2A4
ACSL4	IGLJ3///CKAP2///IGLV@///IGLC1	ABCA9-AS1	SLC2A2	AKT2
ACTA2	IGHV3-23///IGHV4-31///IGHM///IGHG1///IGHA1	ABCB6	ABCC8	RETN
ACTR3	ICAM2	ABCB7	TCF7L2	GLIS3
ADA	MME	ABCC11	TGFB1	ENPP1
ADAM12	MAGI1	ABCC3	WFS1	IGF2BP2
ADAM23	IGHV3-23///IGHV4-31///IGHM///IGHG3///IGHG1///IGHD///IGHA1///IGH	ABCC4	IRS2	PPP1R3A
ADAM28	IGHV3-23///IGHV4-31///IGHM///IGHG4///IGHG3///IGHG1///IGHD///IGHA2///IGHA1///IGH	ABCC5	LIPC	LIPC
ADAMDEC1	IGK///IGKC	ABCD1	BCL2	MTNR1B
ADAMTS1	SELP	ABCD2	MAPK8IP1	NIDDM4
ADAMTS9	IGLV1-44	ABHD14A-ACY1	PPARGC1A	IRS2
ADAMTSL4	IGLJ3///IGLV@///IGLC1	ABHD17B	EDN1	CAPN10
ADGRA2	CKAP2///IGLV@///IGLC1	ABHD5	EDNRA	MAPK8IP1
ADGRE2	COL15A1	ABHD6	SIRT1	TBC1D4
ADGRE5	CSF2RB	ABI1	HMOX1	PTPN1
ADGRF1	IGHM///IGHG1///IGHA1	ABI3BP	HP	ACE
ADGRF4	WIPF1	ABITRAM	ICAM1	PTPN22
ADGRF5	IGHM	ABLIM1	LEP	FOXP3
ADGRG6	IGLJ3///IGLV1-44///CKAP2///IGLV@///IGLC1	ABLIM2	LEPR	NIDDM2
ADGRL4	IGLL3P	ABRACL	NOS3	KLF11
ADH7	ATP6V1C2	ABRAXAS1	TNF	LMNA
ADK	MLIP	ABT1	UCP2	GPD2
ADSSL1	IGHV4-31///IGHM///IGHG3///IGHG1///IGHA1	AC000067.1	ADIPOQ	CTLA4
AFDN	IGKC	AC000068.5	TNFRSF1A	AVP
AFDN-AS1	CD27	AC002064.4	NOS2	HMGA1
AFG3L1P	CD53	AC002066.1	KL	MIR29A
AFG3L2	IGLC1	AC002117.1	CPT1A	PTF1A
AGO2	IGLL5	AC002128.5	SNAP25	ADIPOQ
AGO4	MZB1	AC002306.1	EDNRB	IL2RA
AHNAK	BMS1P20	AC002451.3	ATP2A2	VEGFA
AHNAK2	TAGAP	AC002463.3	IGF2BP2	MIR29C
AIF1	CKAP2///IGLC1	AC002480.3	SLC30A8	MIR657
AIM2	LGALSL	AC002511.3	GLIS3	MT-TL1
AIMP1	SEL1L3	AC003002.6	JAZF1	PRMT7
AK3	CXCL12	AC003088.1	GCGR	SPINK1
AKAP12	IGHV4-31///IGHM///IGHG4///IGHG3///IGHG1///IGHD///IGHA2///IGHA1///IGH	AC004067.5	GCKR	LEP
AKNA	KDR	AC004067.6	GLP1R	HFE
AKR1B1	ARL9	AC004076.7	KCNQ1	PON1
AKR1B10	ANXA6	AC004158.3	MTNR1B	HLA-DQB1
AKR1C1	SPTLC3	AC004535.2	RETN	MT-TE
ALAD	PLAT	AC004540.4	PTPN1	ALB
ALDH1A3	FAM57A	AC004540.5	FTO	GCG
ALDH1L2	BSPRY	AC004623.3	THADA	DNAJC3
ALDH2	C3	AC004692.4	HMG20A	BSCL2
ALDH3A2	IGHV4-31///IGHM///IGHG3///IGHG2///IGHG1///IGHD///IGHA2///IGHA1///IGH	AC005037.3	NOTCH2	APPL1
ALDH3B2	LOC101930405	AC005062.2	PROX1	HLA-DRB1
ALOX12B	AHNAK	AC005076.5	GPD2	HLA-DQA1
ALOX15B	CXCL1	AC005077.5	UBE2E2	TNF
ALOX5	EVI2B	AC005083.1	KCNK16	ALMS1
ALOX5AP	IGKV1OR2-108	AC005197.2	AP3S2	STAT3
ALOXE3	THEMIS2	AC005220.3	MAEA	IGF1
ALPK2	XBP1	AC005253.4	GRB14	MC4R
ALPL	SELL	AC005262.2	PEPD	IAPP
ALS2CL	ARHGEF2	AC005262.3	CMIP	LEPR
ALYREF	TSR1	AC005339.2	ITGA1	CAT
AMMECR1	CLDN20	AC005498.4	PAM	NIDDM1
AMPD1	FKBP11	AC005532.5	PLEKHA1	CCR5
ANGPT1	SPAG17	AC005540.3	ZFAND3	SOD2
ANK3	PSD4	AC005616.2	DGKD	PTPRN
ANKRD22	HCLS1	AC005618.9	CCND2	CRP
ANKRD29	SAA2///SAA1	AC005625.1	PSMD6	EPO
ANKRD35	ARHGDIB	AC005703.2	KSR2	APOE
ANKRD36BP2	KIF21A	AC005754.8	NFATC2	GAD2
ANKRD44	IGHG1///IGHD///IGHA2///IGH	AC005772.2	ZNF257	GCGR
ANKRD6	CD79A	AC005786.7	KLF14	AGPAT2
ANO1	RAC2	AC005944.2	CYBA	ADRB3
ANOS1	IL10RA	AC006003.3	ETS1	AKR1B1
ANXA6	ST6GAL1	AC006042.6	FBN1	APOB
ANXA9	IGHV4-31///IGHM///IGHG4///IGHG3///IGHG1///IGHD///IGHA2///IGHA1	AC006129.1	CNKSR2	MAFA
AP1AR	PLXDC2	AC006160.5	JADE2	MIR155
AP1S3	PTPN3	AC006262.10	AUTS2	LPL
APBB1IP	HLA-DOB	AC006262.4	EPC2	CDKAL1
APC	EPN3	AC006262.6	FGF21	SLC2A1
API5	LOC100293211	AC006277.2	GCG	WRN
APLF	EPB41L4B	AC006380.3	GNB3	MIR17
APLNR	CDK14	AC006946.17	GP2	PLIN1
APOBEC3G	IGHM///IGHG1	AC006994.2	GSTM1	IL1RN
APOC1	QSOX1	AC007036.4	HHEX	CP
APOE	BIN2	AC007064.24	IAPP	SERPINE1
APOL6	RUNX1-IT1	AC007098.1	IDE	MT-ND1
APOLD1	APLNR	AC007106.1	IGF2	MIR145
APOOL	ANKRD6	AC007292.4	IL13RA1	NEUROG3
APP	ELMO1	AC007319.1	INPPL1	APOA1
APPL1	COL4A1	AC007383.4	LPL	AGER
AQP9	POF1B	AC007405.4	MIR126	MTHFR
ARAP2	IFNAR2	AC007563.3	MIR375	GAD1
ARF6	EEA1	AC007967.3	PPARA	NOS3
ARG1	ABHD5	AC008060.7	MOK	CAV1
ARHGAP25	PALM2-AKAP2///AKAP2	AC008069.1	RNF6	MEN1
ARHGAP32	CPNE5	AC008088.4	SCTR	DPP4
ARHGAP45	MFNG	AC008269.2	SHBG	UCP3
ARHGAP9	GJA3	AC008592.4	ST6GAL1	PIK3R1
ARHGDIB	PPP1R14C	AC008937.2	SLC1A2	AGTR1
ARHGEF2	SPAG4	AC008992.1	SLC2A1	LIPE
ARHGEF26	ADAM28	AC008993.3	SOD1	CCL2
ARHGEF28	CECR1	AC009133.12	SOD2	MT-TK
ARHGEF37	LOXL2	AC009166.9	SREBF1	FTO
ARID2	LOC101926921///DAB2	AC009403.2	BRAF	TGFB1
ARID3A	IL2RG	AC009411.1	FAM234A	CETP
ARL9	LYN	AC009506.1	USP48	AR
ARMCX3	ARHGAP9	AC009784.3	CAT	AGT
ARRDC4	CYP24A1	AC009970.1	VPS26A	CDKN2A
ARSA	BDNF	AC010091.1	GIPR	IGF2
ASF1A	NEFM	AC010149.4	TNFRSF1B	RBP4
ASPM	AHNAK2	AC010226.4	CASP3	PPARA
ASPRV1	GPSM3	AC010525.4	ND1	VDR
ASS1	WNK1	AC010649.1	OGG1	TP53
ATAD2	CYTIP	AC010745.2	SFRP4	GLP1R
ATF5	CASP10	AC010745.4	EGFR	IGFBP1
ATL2	YOD1	AC010746.3	GPX1	SOD1
ATMIN	OSBPL6	AC010761.6	AR	CASR
ATP10B	SERPINA1	AC010883.5	MIR27A	CFTR
ATP10D	COBL	AC010907.5	NFKB1	GHRL
ATP11B	ITGAL	AC011243.1	ADAMTS9	SST
ATP13A4	BNIPL///C1orf56	AC011513.4	HBA1	IL10
ATP23	LAT2	AC011625.1	MIR144	KCNQ1
ATP2A3	PLEKHA5	AC011753.5	MIR192	APOA5
ATP2C1	GUSBP11	AC011995.1	COX2	HHEX
ATP5S	FCRL5	AC012123.1	PCSK2	AIRE
ATP6V0E1	STX19	AC012314.8	PRKCB	IGFBP3
ATP6V1C2	DERL3	AC012370.3	TIMP1	HBA1
ATP7A	CD200	AC012593.1	TMEM18	APOC3
ATP8B2	BPIFC	AC013460.1	C2CD4A	HAMP
ATRX	CYAT1///IGLV1-44///IGLC1	AC013733.3	MIR221	AOC3
ATXN3	MAF	AC015849.19	ATF3	RRAD
AZGP1	NEFL	AC015933.2	SLC22A3	IGF1R
B3GNT5	FAM83C	AC016700.2	C2CD4B	EDN1
BAG1	TNFRSF17	AC016722.4	C3	PCBD1
BAG5	ADA	AC016768.1	HK1	IL1B
BAMBI	SLA	AC016994.2	FAS	ICAM1
BANK1	GIMAP1-GIMAP5///GIMAP5	AC017002.4	MIR130B	VWF
BBIP1	CWH43	AC017048.2	MIR222	FLT1
BBOX1	KIAA0040	AC018495.3	ATP2A3	UCP2
BBS7	RAB30	AC018647.3	CISD2	HP
BCAT1	CD19	AC019064.1	MIR423	POMC
BCL11A	GGH	AC019349.5	RELA	GCKR
BCL11B	LOC100293211///IGHV4-31///IGHM///IGHG3///IGHG1///IGHA1	AC022154.7	MIR483	PNPLA2
BCL2A1	FAM162A	AC022182.1	CBS	SHBG
BCL2L10	MEF2C	AC022182.3	ECE1	FBN1
BCL2L11	NSG1	AC022431.3	HLA-DRB5	FOXC2
BDNF	IGLJ3///CKAP2	AC023347.1	MIR10B	VCAM1
BDP1	CYP2C18	AC024132.1	MIR140	PPARGC1A
BEX5	NPR3	AC024592.9	MIR142	CTNNB1
BHLHA15	NCF4	AC025171.1	MIR200A	REN
BHLHE41	IRF4	AC026188.1	MIR203A	TH
BICD2	TGM2	AC026202.3	MIR204	IL18
BIN2	HSD11B1	AC046143.3	MIR214	IL4
BIRC3	A2M	AC064871.3	MIR30A	SLC5A2
BLM	SASH3	AC067956.1	MIR98	NAMPT
BLOC1S2	ERLEC1	AC068499.10	MIR377	AKT1
BLOC1S5-TXNDC5///TXNDC5	MAP2	AC069257.8	PAX6	GHR
BLZF1	CHST15	AC073115.6	ITLN1	NIDDM3
BMF	LHX6	AC073257.2	CCDC92	BGLAP
BMP6	PTP4A3	AC073343.13	MIR744	TLR4
BMPR1B	GAS2L1	AC073621.2	MIR885	CDKN2B
BMS1P20	ST3GAL1	AC073636.1	MIR939	MMP2
BNC1	FAM30A	AC074212.5	BCL2L11	ADRB2
BNIP3	TRIM7	AC074391.1	MIR1249	IDE
BNIPL	RCSD1	AC079305.10	MIR1296	SELE
BNIPL///C1orf56	STRA6	AC079305.8	MIR1307	NAGLU
BOC	ADGRF4	AC079807.4	MIR1306	GH1
BOD1L1	IGHV4-31///IGHM///IGHG1///IGHA1	AC083884.8	MIR1228	LPA
BPGM	CLN8	AC084149.2	MIR1226	G6PC2
BPIFC	JAK3	AC084809.3	MIR1260A	MT-CO1
BRCC3	FCN1	AC090617.1	MIR1301	NOS2
BRD7	COQ2	AC091633.3	MIR1908	MMP9
BSPRY	CHST11	AC091729.7	MIR2116	ACP1
BTBD11	CD93	AC091801.1	MIR3173	FABP2
BTBD7	LBH	AC092071.1	MIR1260B	IFNG
BTF3L4	TNFSF12-TNFSF13///TNFSF13	AC092155.4	MIR4516	UCP1
BTG2	DEGS1	AC092168.4	MIR4482	RBPJ
BTG3	CFI	AC092192.1	MIR7704	HMOX1
BTK	ENPP2	AC092295.4	MIR8061	HMGCR
BTN3A2	TBC1D1	AC092301.3	MIR6741	GPT
BTN3A2///BTN3A3	KLHL6	AC092484.1	MIR6803	CST3
C10orf10	SH3GL3	AC092535.3	CDO1	NPPB
C10orf128	MERTK	AC092687.4	NUS1	GGT1
C10orf99	IKZF1	AC092835.2	CCR5	CYP19A1
C11orf45	STAB1	AC092839.4	TMEM155	ATM
C11orf96	CELSR2	AC093323.3	ADRA2A	DLK1
C12orf29	YWHAZ	AC093326.3	CYP1A2	PLAT
C12orf66	CD38	AC093382.1	KCNU1	PLA2G6
C15orf41	CD48	AC093388.3	AGER	MIR122
C16orf54	TGFB3	AC093818.1	AKT1	LTA
C17orf62	APBB1IP	AC093843.1	MRAS	MPO
C19orf33	RIMS3	AC096558.1	MTOR	GYS1
C1orf115	LPXN	AC096669.1	GH1	ABCA1
C1orf116	GYPC	AC097374.2	GIP	GFPT1
C1orf21	TACC2	AC097381.1	GPT	PPARGC1B
C1QA	KCNJ8	AC097532.2	HIF1A	LRP5
C1QB	RGS20	AC098614.2	HPX	THBD
C1QC	TMEM176B	AC099552.2	HSD11B1	MIF
C1QTNF3-AMACR///AMACR	DENND3	AC099850.1	ID1	ADIPOR1
C1S	ANKRD36BP2	AC100830.4	IGF1	JAZF1
C21orf91	C10orf10	AC104024.1	IL6	CPE
C2orf69	TBC1D9	AC104134.2	MIRLET7D	PLTP
C2orf76	NEDD9	AC104777.3	MIR125B1	F2
C3	RARRES2	AC104984.4	MIR127	G6PC1
C3orf14	LAX1	AC106873.4	MIR141	LEPQTL1
C3orf67	ELOVL4	AC107057.1	MIR181C	BDNF
C4B_2///C4B///C4A	FUCA1	AC107218.3	MIR195	GSTM1
C4orf26	ANKRD29	AC108004.3	MIR205	FGF21
C4orf48	PCDH17	AC108025.2	MIR215	B2M
C5AR1	NES	AC108938.5	MIR17HG	TNFRSF11B
C5orf24	FSTL1	AC110619.2	SMAD5	MIR146A
C6orf132	LOC100130476	AC110781.3	MAT1A	NPPA
C7orf57	CARMN	AC114730.11	MMP9	SELP
C8orf4	ECSCR	AC114765.1	MIR151A	PCK1
C8orf44-SGK3///SGK3	HECTD1	AC114765.2	MIR335	ANGPTL8
C9orf3	SERPINB8	AC114776.3	MIR339	COG2
CA12	PPM1L	AC114808.2	NFE2L2	CXCL8
CALCRL	PIM2	AC114812.8	NKX6-1	FOXA2
CALML5	COL4A2	AC116366.7	NUCB2	GIP
CALU	CXCL6	AC116609.1	SERPINE1	PON2
CAMK1D	BMPR1B	AC116609.2	PCK1	NFKB1
CAMSAP1	ITGA8	AC127904.2	PCSK1	CXCL10
CAMSAP2	CSF3	AC131056.3	ZC3HC1	MIR126
CAPNS2	EXPH5	AC133785.1	SERPINF1	MTTP
CARD10	DR1	AC136289.1	PPARD	CD36
CARD8	FPR1	AC139099.4	AVP	CAMK1D
CARMN	DBI	AC139099.5	PRKAA1	CCN2
CARMN///MIR145	SLAMF7	AC140912.1	MAPK1	GPX1
CASP10	PLCG2	AC141930.2	MAPK8	PRL
CASZ1	SSX2IP	AC142119.1	MIR409	APOC2
CBFA2T3	LOC100507472///PCSK6	AC142293.3	MIR485	FABP4
CBR3	ZNF57	AC144831.1	MIR432	LCN2
CBX5	NCKAP1L	AC145676.2	RARRES2	BBS2
CCAR1	BHLHA15	AC159540.2	RBP4	GNB3
CCDC186	RASSF2	AC226119.6	BCL2L1	APOA4
CCDC69	SLC22A23	ACAA1	S100A6	FGF2
CCDC71L	ESYT3	ACAA2	CCL2	IL17A
CCDC88A	AADAC	ACAD9	BHMT	AMBP
CCL18	RNASE6	ACADL	MIR487B	FNDC5
CCL19	BMP6	ACADSB	MIR33B	PARP1
CCL3L3///CCL3L1///CCL3	P2RX4	ACAP1	MIR532	CDKN3
CCL5	IKZF3	ACAP2	MIR628	PTEN
CCND1	HCK	ACAT2	MIR92B	CYP27B1
CCNE2	EAF2	ACBD3-AS1	UCP3	PRKCB
CCNT2	RGS1	ACBD6	CASP8	RARRES2
CCR1	SLC16A9	ACCSL	SOCS3	SREBF1
CCR2	ANKRD35	ACER1	CD36	MTOR
CCR7	POU2F3	ACKR2	G6PC	ESR1
CCSER2	P2RY8	ACKR4	NR3C1	OLR1
CCT6A	RAMP3	ACOT4	GSK3B	HK2
CD14	DUSP14	ACOT6	PTGS2	IGF2R
CD163	NID1	ACOT8	CCN2	NPY
CD177	ICAM3	ACOT9	IGF1R	LCAT
CD180	IL16	ACOX3	REG3A	KCNJ5
CD19	CYBA	ACOXL	PIK3R1	FABP1
CD2	AADACL2	ACP2	HMGCR	RBPJL
CD200	FMOD	ACP3	MAFA	CD40LG
CD207	ARHGAP25	ACP5	MMP3	MIR143
CD27	SLC19A2	ACSBG1	NPPB	SIRT1
CD300A	GABRQ	ACSL3	MAPK3	ADIPOR2
CD34	PAQR5	ACSL3-AS1	CALCA	PEA15
CD36	KCTD7///RABGEF1	ACSL5	SERPINA12	F3
CD37	TSPAN11	ACSL6	CRTC2	PVT1
CD38	ACKR1	ACSM1	MMP1	SOCS3
CD3D	MID2	ACSM3	PC	APOA2
CD44	LOC101929272	ACSS1	BAX	CCK
CD48	SELPLG	ACSS2	BECN1	PRKAA2
CD52	ZNF215	ACTA1	ABCG2	KNG1
CD53	DYNC1LI1	ACTC1	CD38	HMGB1
CD69	DYNLT3	ACTE1P	AGTR2	PCSK1
CD74	DENND5B	ACTG1P22	HTR2C	IL2
CD79A	ISL1	ACTL9	PRKN	MAPK8
CD79B	FCGR2B	ACTR10	PRKCZ	ADM
CD93	ANK3	ACTR3BP6	PTGDS	PTPRN2
CDC42BPA	PSMG4	ACTRT2	TRPC1	CCL5
CDC42EP3	BLOC1S5-TXNDC5///TXNDC5	ACTRT3	MADD	PPARD
CDC42-IT1	MMP14	ACVR1B	DCX	GAST
CDC7	MIR6787///SLC16A3	ACVR2A	DEFB1	FXN
CDCA7	ZNF275	ACVRL1	DNMT1	AHSG
CDCA7L	KLHL21	ACY3	LNPEP	APLN
CDH19	ITM2C	ADA	SMAD4	SERPINC1
CDH5	CCDC69	ADA2	ARRB2	SOCS1
CDHR1	NEBL	ADAD1	MIF	IL1R1
CDK14	ST8SIA4	ADAL	TRPC6	ALDH2
CDK19	PNOC	ADAM12	AOC3	NFE2L2
CDK5R1	C12orf29	ADAM19	DNM1L	PLA2G7
CDK8	CYTH4	ADAM21P1	CYP2E1	ACE2
CDKN2B	RHOH	ADAM22	AGRP	BAIAP2L1
CDS1	CNKSR3	ADAM23	FOXM1	PCK2
CDSN	C1orf115	ADAM28	GJA1	HIF1A
CEACAM1	TMEM140	ADAM8	MTNR1A	MIR223
CEBPG	DAAM1	ADAMDEC1	NFE2L1	ITLN1
CECR1	MMP7	ADAMTS10	NOS1	PTGS2
CELSR2	DOCK2	ADAMTS15	CYB5R4	PAPPA
CENPU	INPP5D	ADAMTS18	PLAT	CYP2C9
CEP128	CD300A	ADAMTS19	PLN	CXCL12
CEP57	LOC102725426///MIR8071-2///MIR8071-1///IGHM///IGHG1	ADAMTS20	UGT1A6	MGAM
CEP76	EGFL6	ADAMTS3	UGT1A1	TNFRSF1B
CEP83	PARD6G	ADAMTS4	PPP1R3C	CYBA
CEPT1	IGHV4-31///IGHA1	ADAMTS5	PRKCE	SPP1
CERCAM	RGS4	ADAMTS6	MAPK9	ONECUT1
CERS3	SERPINI1	ADAMTS9	SLC9A1	HERC2
CES2	PTPN7	ADAMTS9-AS1	SRD5A1	C3
CFB	VOPP1	ADAMTSL2	TGFBR2	NR1H2
CFH	C16orf54	ADAMTSL3	THBD	TIMP1
CFHR1///CFH	CLDN10	ADAMTSL4	CCKAR	MIR27A
CFHR2	2022-09-06	ADAMTSL5	NOG	KDR
CFI	PERP	ADAT2	NR1D1	PTPN2
CFL2	CORO1A	ADCK1	CARTPT	FADS1
CGN	AFDN-AS1	ADCK2	CASP12	ANGPT2
CHAC1	TDO2	ADCY4	FEM1B	TTR
CHD2	SLC15A2	ADCY5	CDKN2B	TNFRSF1A
CHD9	TM4SF18	ADCY6	ACOT2	UTS2
CHI3L2	C4orf48	ADCY6-DT	ABCC2	SOD3
CHL1	MARCKSL1	ADCY9	COL3A1	NOS1
CHML	GRHL3	ADCYAP1	CRHR1	LPIN1
CHMP2B	CPEB2	ADD2	MAPK14	GSTP1
CHMP4B	ARAP2	ADGB	CTF1	GSK3B
CHMP4C	MEI1	ADGRA3	AANAT	KL
CHN1	AKR1B1	ADGRE2	CYP11A1	APOM
CHP1	MIAT	ADGRE3	DAG1	INPPL1
CHPF	MFHAS1	ADGRE5	SLC16A11	HGF
CHRNA9	LOC643923///ELMOD1	ADGRF1	ARX	SNRPN
CHST11	SMC3	ADGRF2	ANKRD23	HSD11B1
CHST12	TUFT1	ADGRF5	AK1	CDKN2B-AS1
CHST15	STK17B	ADGRG1	EPAS1	SERPINA12
CHST2	FCRLA	ADGRG2	F7	CNR1
CHURC1	CFHR2	ADGRG6	ALDOB	IL6R
CIPC	PIP5K1B	ADGRL1-AS1	NCOA6	PIK3C2A
CKAP2	GLCCI1	ADGRL4	SDF2L1	HBB
CKAP2///IGLC1	SLCO2B1	ADH7	HSD3B1	GSR
CKAP2///IGLV@///IGLC1	C4B_2///C4B///C4A	ADHFE1	HSD17B3	PCSK9
CLCA4	CAPNS2	ADK	KCNMB1	ANGPTL4
CLCN3	CYP3A5	ADM	LMNA	GC
CLDN10	SELM	ADNP	PHOX2A	PDP1
CLDN20	LOC101928361///ARHGAP15	ADNP2	MC4R	GIPR
CLEC1A	USP2	ADORA2A	MKI67	CYP3A4
CLIC4	STAP1	ADORA2B	ASIP	PNPLA3
CLINT1	TMEM176A	ADORA3	MPST	TXNIP
CLIP1	ESAM	ADPGK-AS1	CYTB	PYY
CLIP4	TINAGL1	ADPRH	MTR	FGF23
CLK4	RPL35A	ADPRHL1	ATP2A1	OXT
CLMP	LOC100131043	ADPRS	OXCT1	GDF15
CLN8	MYO5B	ADRA2A	ATP5F1B	NR3C1
CLPTM1L	GMFG	ADRB1	CCHCR1	CYP2E1
CLPX	LAMC1	ADRB2	PPP2CA	SELL
CMAHP	KRT80	ADSS1	PRKCI	IL6-AS1
CMAS	GPSM2	ADSS2	BAD	SCT
CMTM7	FUT8	ADTRP	SCN1B	GAL
CNFN	STK39	AE000662.92	SRC	TNFSF11
CNKSR3	SLC15A1	AEBP2	STAR	MMP3
CNTN1	ITGA7	AF001550.7	TSPAN8	MT-ND4
CNTNAP3B///CNTNAP3P2///CNTNAP3	TUBB2A	AF003625.3	BEST1	PRKAA1
COBL	NMNAT2	AF127936.3	CALM1	PRKCD
COL15A1	FAXDC2	AF129075.5	PNPLA3	LRP6
COL17A1	EFS	AF131215.6	CASP7	CHI3L1
COL21A1	TIMP4	AF131217.1	MAP1LC3A	FOXO1
COL4A1	LURAP1L	AF178030.2	KLF11	ACADS
COL4A2	DENR	AF186192.5	GPT2	DIO2
COL4A3	ATP5S	AF186192.6	EIF3F	CLU
COL4A4	TGS1	AF212831.2	GADD45GIP1	CYP2C19
COL4A6	CLIP1	AF228730.14	HLA-DQB1	TRMT10A
COL6A2	SLC7A7	AF240627.2	CDKN2B-AS1	SHC1
COMMD2	DENND2C	AFAP1-AS1	ATF6	LPXN
COMP	LOC100129518///SOD2	AFDN	CAMK1D	SLC17A5
COQ2	BHLHE41	AFF1	SLC12A3	LNPEP
CORO1A	PDZRN4	AFF2	ARAP1	ANXA5
COTL1	GLDC	AFF4-DT	CTNNB1	SLPI
CPEB2	ESRP1	AGAP2	NEUROG3	CPT1A
CPM	TNFAIP8L3	AGAP3	ALMS1	LGALS3
CPNE5	PDGFRB	AGBL4	ANK1	THBS1
CR1	NUDT15	AGBL5-AS1	ATM	DDAH2
CR2	ATP2A3	AGMAT	UMOD	PTX3
CREB3L2	POU2F2	AGO1	CDC123	ABCG1
CRELD2	PLEK	AGO4	CYP19A1	SOST
CRY1	PARM1	AGPAT2	DUSP9	CARTPT
CSE1L	BMF	AGR2	ABO	BCHE
CSF1R	PXDN	AGR3	GRK5	MMP1
CSF2RB	OCLN	AGT	NOX4	FADS2
CSF3	DSC1	AGTR1	ELN	GPX3
CSF3R	RUNX3	AHCYL1	PTPN22	IKBKB
CSNK1A1	SOX6	AHCYL2	KIF11	XRCC4
CSRP2	ZBP1	AHNAK2	TM6SF2	TTC8
CST6	HERPUD1	AHRR	ARL15	ARL6
CSTB	CA12	AHSA1	SRR	PNLIP
CTGF	TXNRD1	AIF1	CUBN	H6PD
CTH	GID4	AIM2	CASR	NTS
CTHRC1	GIMAP6	AIPL1	TP53INP1	SCARB1
CTNNAL1	NSF	AIRE	SCGN	TFRC
CTNNBIP1	ARHGEF26	AJ006998.2	AGMO	SCD
CTSH	ZFAT	AJM1	MAP2K7	CD163
CTSLP8	SAA2-SAA4///SAA2///SAA1	AJUBA	TFAP2B	NOD2
CTSS	VNN2	AK4	HMGA2	BCL2
CTSV	FERMT3	AK6	TMEM163	PDE3B
CTSZ	LY96	AK7	DNER	PRKAB1
CTTNBP2	CTSS	AK9	GPR55	SLC12A3
CTTNBP2NL	JAM2	AKAP1	RASGRP1	MMP8
CUL4A	KLK10	AKAP12	FAF1	SLC22A1
CUX1	GSTA4	AKAP17A	SLC26A9	ACHE
CWC27	FOXP2	AKAP5	DGKB	CEP19
CWH43	ALOX5	AKAP7	AHR	CYP2D6
CXADR	C10orf128	AKIRIN1	ACSL1	LIPG
CXCL1	TBC1D10C	AKNA	COBLL1	F8
CXCL12	KCNN3	AKNAD1	PRPF31	NRF1
CXCL13	FBXO16	AKR1B1	HECTD4	TRIB3
CXCL14	SH2D3C	AKR1B10	LAMA1	P2RY12
CXCL2	FLJ32255	AKR1B15	ARG1	ELANE
CXCL3	TSPAN18	AKR1C1	ND5	TNNI3
CXCL5	ZNF750	AKR1C2	ALDH7A1	CREB1
CXCL6	LRMP	AKR1C3	POU5F1	ARAP1
CXCL8	SERPINB13	AKR7L	AHI1	ANGPTL3
CXCR4	CGN	AKT3	ZMIZ1	CS
CYAT1	PIK3R3	AL022341.3	PTPRD	HSPD1
CYAT1///IGLV1-44///IGLC1	LOC102723407///IGHV4-31///IGHM///IGHG4///IGHG1///IGHA2///IGHA1	AL050303.7	RBMS1	OGG1
CYB5A	C15orf41	AL109761.5	RFC2	CACNA1A
CYBA	RRBP1	AL109767.1	RP9	ADRA2A
CYBB	SLC39A8	AL591893.1	UBE2Z	NLRP3
CYCS	CALU	ALCAM	TCF19	PECAM1
CYFIP2	P2RY1	ALDH1A1	TH	KRT18
CYGB	LY9	ALDH1A3	INS-IGF2	PTPN3
CYP11A1	ADGRF5	ALDH1B1	ZRANB3	ATP2A2
CYP1B1	TSPAN5	ALDH1L1	PROM1	PDE5A
CYP24A1	HTATIP2	ALDH1L1-AS2	PRC1	FGF19
CYP27C1	STXBP5	ALDH1L2	CTBP1-DT	FOXO3
CYP2C18	NOS1	ALDH2	SH2B3	CYP21A2
CYP2C9	SFRP4	ALDH3A1	MPHOSPH9	MYH9
CYP39A1	ATP10B	ALDH3A2	STUB1	DDIT3
CYP3A5	FCHSD2	ALDH3B1	TRDN	TLR3
CYP4F22	USP53	ALDH3B2	CAMKK2	C1QTNF3
CYP4X1	SH2B3	ALDH5A1	TSBP1	FABP3
CYR61	SSR3	ALDH6A1	EHMT2	BLM
CYSLTR1	TXNDC11	ALDH9A1	RBPJL	LOC110121472
CYTH4	IFI30///PIK3R2	ALDOC	SPPL3	CBS
CYTIP	C3orf14	ALG10	POC5	CD34
DAAM1	GBGT1	ALG14	NDUFAF6	PPY
DAPK1	QPRT	ALG1L	CTBP1	TLR9
DAPL1	PTPRJ	ALG2	CTRB1	TF
DBI	SMIM14	ALG3	LINGO2	KLF14
DBT	ENTPD5	ALG5	SLC16A13	MT-ND5
DCAF13	MUC15	ALG8	TPCN2	STX1A
DCHS1	CEBPG	ALKAL2	CAMTA1	GPBAR1
DCT	FER1L4	ALKBH2	ADGRL3	ADRB1
DCUN1D1	PKIG	ALLC	MACF1	ARG1
DDIT4	CYP2C9	ALMS1P1	ALK	EP300
DDIT4L	PLPP5	ALOX12-AS1	ABCA4	MLXIPL
DDX17	HSH2D	ALOX12B	TTLL6	CASP9
DDX31	FLI1	ALOX15B	RBPJ	SLC2A9
DDX52	TMEM200C	ALOX15P1	SNHG17	USF1
DEFB1	WFS1	ALOX5	LIG4	CDK4
DEGS1	HSPA13	ALOX5AP	MCM6	ACACB
DENND1C	PXN	ALPG	TRPM1	MC3R
DENND2C	HS3ST6	ALPK2	NRL	PBX1
DENND3	P2RX5	ALPP	OAS1	SREBF2
DENND4C	2022-09-04	ALS2	PRKAG2	ALOX5
DENND5B	PRKCQ	ALS2CL	GATAD2A	PRKAB2
DENND6B	DOK3	ALYREF	FBXW7	PTS
DENR	CHST12	AMDHD1	POMGNT1	NOX1
DEPDC7	LAPTM5	AMER2	MASP1	GNPDA2
DEPTOR	GNG7	AMIGO2	SUGP1	MT-TS2
DERL3	FCER1G	AMOTL2	PTPRN2	ICOSLG
DGAT2	PREX1	AMPD1	BCL9	MYD88
DGKH	CYAT1	AMT	ROM1	SLC2A3
DHRS9	C6orf141	ANAPC1	RREB1	MT-ND6
DIAPH2	LMO4	ANAPC7	ATXN1	ST3GAL4
DICER1	HLF	ANGPT1	SGCD	MAGEL2
DIO2	PIK3AP1	ANGPT2	SGCG	PLIN2
DIP2B	TCN2	ANGPTL5	SSR1	SORD
DKK3	CYGB	ANGPTL6	TUB	MTCH2
DLX2	MTF1	ANK1	CLIP2	CYP17A1
DLX3	TRPS1	ANK2	WRN	CALCA
DMKN	TSPAN13	ANK3	DHDDS	UBE2E2
DNAAF1	DSC3	ANKEF1	PBX4	SELENOP
DNAJA4	FCGR3B	ANKK1	CAMK2G	AIP
DNAJB6	DSC2	ANKRD1	BAZ1B	KCTD15
DNAJB9	LINC00592	ANKRD18A	GLP2R	CPT2
DNAJC21	SLFN11	ANKRD18B	STX8	MSTN
DNAJC9	IGLV6-57	ANKRD18DP	ADA	MT-CO2
DNER	NHSL1	ANKRD20A1	NR2E3	TRAF6
DOCK2	MLKL	ANKRD22	ZGLP1	HMG20A
DOCK8	CCDC88A	ANKRD26P3	SUMO2P17	ELN
DOCK9	BCL2L10	ANKRD28	HMGA2-AS1	OPRM1
DOK3	SFMBT2	ANKRD29	LINC00271	CLCNKB
DPH6	PRDX4	ANKRD31	LMCD1-AS1	FASN
DR1	NGEF	ANKRD36	ENPP7P10	DMXL2
DSC1	CDH5	ANKRD36B	OSER1-DT	DRD2
DSC2	CALCRL	ANKRD36BP1	PROX1-AS1	ENHO
DSC3	APOL6	ANKRD36BP2	UBE2E2-AS1	NR1H4
DSG1	SDR16C5	ANKRD36C	LINC01426	LRP1
DST	IPPK	ANKRD37	LINC00844	CYP1A1
DUOX1	LINC01133	ANKRD44-AS1	ADAMTS9-AS2	SAA1
DUOXA1	GLYR1///SEPT6	ANKRD44-IT1	PRC1-AS1	MIR144
DUSP14	TMEM14A	ANKRD50	ARPIN-AP3S2	GRB14
DUSP5	L3MBTL4	ANKRD52	MIR5094	PDK4
DUSP6	SP140	ANKRD55	SCAANT1	SERPINA1
DUSP7	PPP1R16B	ANKRD62P1	TSPAN3	FABP5
DYNC1H1	VWF	ANKRD7	FRY	MAPK10
DYNC1LI1	LCP1	ANKS6	NAMPT	TFAP2B
DYNLT3	TMEM237	ANO10	HNF4A-AS1	INSIG2
DYRK2	RDH10	ANO1-AS1	LINC00824	CRH
DYX1C1-CCPG1///CCPG1	LRRD1///CYP51A1	ANO4	LINC02010	IRS4
E2F5	MFSD6	ANO5	PKN2-AS1	LBP
E2F8	KCNK1	ANO7	C5orf67	SDHB
EAF1	SOWAHC	ANOS1	TSBP1-AS1	RUNX2
EAF2	CBR3	ANOS2P	LINC01339	SELENOS
EBF1	LINC00888	ANP32B	PABPC4-AS1	CD63
ECM1	TOM1L1	ANP32C	ETS1-AS1	GPR119
ECSCR	SAMSN1	ANTKMT	HORMAD2-AS1	OGA
EDEM2	C7orf57	ANTXR2	CDK5	NR1H3
EEA1	RASGRP3	ANXA10	TOPORS	CFAP418
EFNA5	CD34	ANXA2R	CALCOCO2	PLA2G2A
EFS	PIK3CG	ANXA4	RAMP2	NDN
EGFL6	CD180	ANXA6	LOC102723407	NRG4
EGFR	CREB3L2	ANXA7	LINC02576	SLC47A1
EGLN3	ACPP	ANXA8	CDKN2A	SAG
EGR1	VPS13D	AOAH	DLEU1	DUSP2
EIF1AX	MIR7110///PDIA5	AOC4P	CCND2-AS1	BRAF
EIF3C	TSNAX-DISC1///DISC1	AOPEP	ADARB1	C1QTNF9
EIF3F	RAB38	AOX1	MERTK	CYP1A2
EIF3J	EPPK1	AP000146.2	LINC02841	RPS27A
EIF4E	TMEM35B///ZMYM6	AP000221.1	LINC02484	RPS6KB1
EIF5B	GAS7	AP000233.4	LINC02030	MT-TH
ELF5	SEL1L	AP000253.1	LINC01611	SIRT6
ELL3	RASSF4	AP000295.9	PRPF8	SFRP5
ELMO1	SSR4	AP000318.2	TXNIP	MT-CO3
ELOVL2	TP53AIP1	AP000320.6	YKT6	GAS5
ELOVL4	PCED1B	AP000350.10	CXCR6	IRAK1
ELOVL6	SH3KBP1	AP000355.2	CETP	MT-TQ
ELOVL7	GVINP1	AP000431.1	NFAT5	TGFBI
EMCN	TP53INP1	AP000438.2	RAI1	GYS2
EML1	CD79B	AP000439.2	PNPLA6	NCF1
EMP3	CARMN///MIR145	AP000487.6	KCNQ1OT1	MSBP1
ENAH	PLXND1	AP000569.9	TRIOBP	SIM1
ENDOU	ACER1	AP000619.5	POLR3A	RHO
ENG	FAM83B	AP000692.9	NUDT6	CD79A
ENO2	CD37	AP000695.4	MGLL	UMOD
ENPEP	PTGER3	AP000769.7	NLRP3	ABCG5
ENPP2	OLFML2B	AP000962.2	CHUK	NPC1L1
ENTPD1	MYDGF	AP001046.6	OSBPL1A	AZGP1
ENTPD5	TET2	AP001057.1	OSBPL7	STX4
EP300-AS1	SLC27A6	AP001347.6	APOA5	PER3
EPAS1	ADAMTS9	AP001442.2	CLCNKB	ABCG8
EPB41L4B	CARD8	AP001469.9	TTC8	BAZ1B
EPB41L5	OSBPL1A	AP001610.5	CYB5D2	MT-TW
EPCAM	FBXO45	AP001625.5	TTC39C	METRNL
EPDR1	PLEKHA1	AP001626.2	CNGB1	SLC27A1
EPHA7	CYP4F22	AP001628.6	CNGA1	G6PD
EPHX2	NUP210	AP001630.5	CNR1	MIR130A
EPHX3	GUCY1B3	AP001631.10	EDARADD	STUB1
EPN3	LPAR3	AP002856.5	CHMP4B	ANGPTL6
EPOR	TMPRSS2	AP003900.6	ZNF513	GAPDH
EPPK1	HMGCR	AP006222.1	ARL9	PPIA
ERBB3	BNC1	AP006621.5	SLC9B2	C1QTNF1
ERC2	PFKFB2	AP006621.8	PPARGC1B	PLIN3
EREG	KLF2	AP1AR	SDHAF4	MIR125A
ERI2	CERS2	AP1M1	CPA1	MLST8
ERLEC1	TRBC1	AP1M2	UNC5D	SIRT2
ERN1	TAGLN	AP1S1	HGSNAT	DGAT1
ERO1B	EPCAM	AP1S2	MAGEC3	MT-TF
ERVH-6	FOXN1	AP3B2	GPR119	IFT172
ESAM	SLAMF1	AP3M1	CRP	MT-TS1
ESF1	DAPK1	AP4E1	CRX	MIR423
ESR1	CR1	APC	ZSWIM3	IP6K1
ESRP1	SCAMP5	APCDD1	RFLNA	PLIN5
ESYT3	HOMER2	APCDD1L-DT	BEST3	MKRN3
ETFDH	BNIP3	APELA	RDH12	CHGA
ETS1	DDIT4L	APEX1	NRG4	NR1D1
EVI2A	LANCL1	APH1B	RTN4RL1	LDLR
EVI2B	LMO7	APLF	CST3	ADA
EXPH5	SNORA29///TCP1	APLNR	ADRA1A	SCAPER
EZR	TNS3	APMAP	HORMAD2	GTF2I
F13A1	MYO1F	APOA5	ADRA2B	NPAP1
F2RL1	ELOVL2	APOBEC2	GPBAR1	WFDC21P
F3	BICD2	APOBEC3A	ADRB2	TBL2
FABP4	XDH	APOBEC3B	LINC01010	GOT2
FAHD1	LBP	APOBEC3F	ADRB3	CARS1
FAIM	AIF1	APOBEC3G	CYP2C9	BCL7B
FAM101B	ZNF800	APOC1	C8orf37	ISL1
FAM107B	ZHX2	APOC1P1	CYP21A2	APC
FAM110C	EMCN	APOC2	DARS1	ELOVL6
FAM114A1	UCHL3	APOE	DBP	ELOVL5
FAM117A	BDP1	APOL6	ACE	AHI1-DT
FAM126B	CHN1	APOOL	TTLL8	LINC01370
FAM129A	CCSER2	APPL1	DECR1	FKBP6
FAM131A	UNG	APRT	DPP4	IPW
FAM135A	PITPNM3	AQP3	AGT	PNPLA6
FAM162A	BTK	AQP4	DSPP	CLIP2
FAM171A1	WFDC5	AQP5	AGTR1	GTF2IRD2
FAM198B	ZNF823	AQP6	ABCA1	VPS37D
FAM20A	ATAD2	AQP7	AHSG	EIF4H
FAM20C	FCMR	AR	RPSAP52	IL1A
FAM213A	UCP2	ARAP2	PDILT	CRYAA
FAM30A	KLC3	ARC	CLN8	LIMK1
FAM3B	CD14	ARF3	ESR1	MIR206
FAM46B	NIPAL4	ARF5	ALB	HNF4G
FAM46C	CFB	ARF6	EXT2	PIK3CA
FAM57A	TEK	ARFGAP3	EYA2	PDZRN3-AS1
FAM65B	FOLR2	ARFIP2	FABP4	PCNT
FAM65C	FCGR2A	ARGFX	FABP2	RETNLB
FAM76B	ING2	ARHGAP10	DLEU7	HSPA4
FAM83A	ME1	ARHGAP15	FGF14	GPR35
FAM83B	ARRDC4	ARHGAP18	CPEB3	PWRN1
FAM83C	ARHGEF37	ARHGAP25	NLGN1	SNORD116-1
FAM83G	PLXNC1	ARHGAP26	RALY	SNORD115-1
FAM84A	FCGR2C	ARHGAP26-IT1	RAB3GAP1	PWAR1
FAXDC2	UNC13B	ARHGAP28	SNRNP200	MKRN3-AS1
FBN1	CDK5R1	ARHGAP28-AS1	PALLD	NPHS2
FBXO16	ACVRL1	ARHGAP29	ZHX3	F7
FBXO22	MYO6	ARHGAP29-AS1	FOXO1	PROM1
FBXO28	TFAP2A	ARHGAP30	AKR1B1	RFC2
FBXO3	TOP1	ARHGAP32	ZZEF1	GTF2IRD1
FBXO45	TGM5	ARHGAP35	CEP68	DNAJC30
FCER1A	RASD2	ARHGAP39	FBXL7	BUD23
FCER1G	C10orf99	ARHGAP4	RPGRIP1L	METTL27
FCGR1B	ITGAM	ARHGAP42-AS1	ARHGEF18	TMEM270
FCGR2A	IFFO1	ARHGAP45	CRB1	CRTC2
FCGR2B	GIMAP4	ARHGAP5	ABCB10	SI
FCGR2C	F2RL1	ARHGAP9	ABCB9	USH2A
FCGR3B	KANK1	ARHGDIB	ARL2BP	AHR
FCGR3B///FCGR3A	CDC42EP3	ARHGDIG	AMACR	PDE6A
FCGRT	SLCO2A1	ARHGEF1	DIANPH	SMAD4
FCHSD2	SPCS3	ARHGEF10	PRPF6	BMP6
FCMR	P2RY10	ARHGEF10L	GABPA	CFB
FCN1	PLA2R1	ARHGEF12	GABRA4	AHI1
FCRL2	ADGRA2	ARHGEF2	PCSK9	GLRX5
FCRL3	CXCL13	ARHGEF26	ST6GALNAC3	BEST1
FCRL5	PRKCB	ARHGEF28	GABRG3	MERTK
FCRLA	C5AR1	ARHGEF35	GAD1	MICA
FCRLB	SELE	ARHGEF38-IT1	GAD2	ABCA4
FDCSP	TFAP2C	ARHGEF4	FSCN2	MOG
FER1L4	LINC-PINT	ARHGEF40	SAMM50	PTGS1
FERMT3	ORAI2	ARHGEF5	ABI3BP	INSM2
FETUB	MICB	ARHGEF6	PTPN23	ALOX12
FFAR2	KLK7	ARID3A	OSBPL3	GLO1
FGD2	TXNDC15	ARID3B	POLDIP2	BRCA1
FICD	LCK	ARID3C	GPSM1	RPGR
FIGNL1	TMEM117	ARID4A	IFT172	RPE65
FILIP1L	ITGAX	ARID5A	VPS33B	SLC16A11
FKBP11	FAM117A	ARIH1	TBL2	OFD1
FLG	PTPRC	ARL10	SND1	PSMD9
FLG2	CSF3R	ARL16	NSG1	NAT2
FLI1	LCP2	ARL4A	FOXP1	ITGAM
FLJ32255	FCGRT	ARL4C	PALD1	XDH
FLRT3	CLMP	ARL4D	HPGDS	TKT
FMNL1	TMEM79	ARL5B	GOT2	NPHS1
FMO1	LINC00582	ARL6	HNF1A-AS1	RBP3
FMOD	PGPEP1	ARL6IP6	C17orf58	PF4
FNDC1	HRASLS	ARL8A	KIF9-AS1	CCKAR
FNDC3A	CCR1	ARL9	PPIL6	PIK3CG
FNTB	ACAP1	ARLNC1	ZNF775	EDNRA
FOLR2	C1orf116	ARMC9	FFAR1	SLC16A13
FOS	GPR65	ARMCX1	GPR42	LIG4
FOSB	TTC39A	ARMCX3	ANPEP	RDH12
FOXN1	MIR6751///SYVN1	ARMCX6	GSTP1	FN1
FOXP2	SLC2A10	ARMH2	GSTT1	PRPF8
FPR1	MPEG1	ARMH4	GTF2I	ZNF513
FRMD4B	ACAT2	ARNTL	GUCA1B	LMF1
FRS2	APP	ARNTL2	PURG	CD38
FSTL1	ACSBG1	ARPC1A	LRP12	IMPG2
FUCA1	UBD///GABBR1	ARPC1B	FSCN3	HSD11B2
FUT8	ARID3A	ARPIN	HFE	MLN
FXYD5	PBDC1	ARPP21-AS1	HIVEP2	IFT88
FYB	DAPL1	ARRB2	HK2	RLBP1
FYN	CXCL14	ARRDC4	MNX1	EYS
FYTTD1	ZBTB43	ARRDC5	HLA-DOB	CA4
FZD10	SLC2A3	ARSB	HLA-DRB1	CD44
FZD5	TAPBPL	ARSD	HLA-DRB9	LOC109504725
G0S2	PEAR1	ARSF	APOA1	ROM1
G2E3	PGAP1	ARSK	APOB	ZNF408
GABPB1-AS1	FAM65C	ART4	FFAR4	POLR3A
GALNT12	TRIM59///IFT80	ART5	IDH3A	CERKL
GALNT5	FAHD1	ARX	IDH3B	TUB
GALNT7	TCTEX1D2	AS3MT	GOLGA6A	PCSK2
GAN	BBOX1	ASAP3	APOC3	PDE6B
GANAB	NCF1C///NCF1B///NCF1	ASB10	IFNG	PRPF31
GAREM1	CERCAM	ASCL1	EYS	CRB1
GAS2L1	ETS1	ASCL4	APOE	IMPDH1
GAS6	ARRB2	ASH2L	APP	RP1L1
GAS7	DNAJB9	ASIC4	APRT	CENPO
GATM	SHTN1	ASIC4-AS1	SLCO4C1	PLCD1
GBGT1	GGT6	ASL	IL1A	REEP6
GBP6	PIGW	ASMT	IL1B	AGBL5
GCA	CTNNBIP1	ASPHD2	IL1RN	MCF2L2
GDA	APLF	ASRGL1	IL4	PRPH2
GDAP1	ATMIN	ASS1	CXCL8	DHX38
GDF15	SPAG9	ASTN2	IL10	TULP1
GGCX	CD36	ASTN2-AS1	IL17A	DHDDS
GGH	CHP2	ASXL3	IL18	CNGB1
GGNBP2	GAN	ATAD3C	IMPDH1	IFT140
GGT6	OLFM1	ATF2	CERKL	APOL1
GHR	IGHV4-31///IGHM///IGHG3///IGHG2///IGHG1///IGHD///IGHA1	ATF5	KCNQ3	PRPF6
GID4	TLR10	ATF6B	SUMO4	AMACR
GIMAP1-GIMAP5///GIMAP5	SGK223	ATF7IP2	PCARE	PTH
GIMAP2	COTL1	ATG10	CFAP77	SYT8
GIMAP4	NRTN	ATG14	LCN2	KLHL7
GJA3	TUBA4A	ATG16L2	LIMK1	GUCA1B
GJA5	FAM171A1	ATG4C	LINC02694	SPATA7
GJC1	CDS1	ATG4D	LINC01344	MT-ND2
GK5	LRIG3	ATL1	IL17REL	SNX19
GLCCI1	ADGRL4	ATL2	LINC01122	IDH3A
GLCE	ESF1	ATM	LINC02245	LRAT
GLDC	BLOC1S2	ATOH7	LPA	DMPK
GLIDR	DGAT2	ATP10B	ARL3	ARHGEF18
GLIPR1	FAM83G	ATP10D	C16orf74	NR2E3
GLIPR2	PDGFD	ATP11AUN	LTA	CRX
GLMN	GK5	ATP13A1	MIR146A	POMGNT1
GLRX	SEC11C	ATP13A3	MIR29A	FABP12
GLTP	CR2	ATP13A4	MAK	NRL
GLYR1///SEPT6	TPST2	ATP13A5	MAP6	PRCD
GMFG	PPM1M	ATP1B3	PIM3	IDH3B
GNAI1	DUSP5	ATP23	MBNL1	PRPF3
GNAL	CLEC1A	ATP2A1-AS1	MCC	CLRN1
GNAS	SMIM5	ATP2B3	MFAP1	ARL3
GNG7	SLC25A45	ATP2B4	ASCL2	RP9
GNL2	GANAB	ATP2C1	MMP2	RP2
GNLY	DYX1C1-CCPG1///CCPG1	ATP5MC2	MOG	COL1A1
GPAT3	STOM	ATP6AP1L	MSH3	RECK
GPC6	ARHGEF28	ATP6V0D2	COX1	CNGA1
GPNMB	CFL2	ATP6V1A	COX3	SEMA4A
GPR155	EPDR1	ATP6V1C2	MTHFR	RGR
GPR160	SERTAD4	ATP8A1	ND4	CDHR1
GPR183	RAPGEF5	ATP8B4	ND6	FAM161A
GPR27	WFDC1	ATXN1	TRNE	PCARE
GPR65	TXNL4A	ATXN3L	TRNF	PEX10
GPSM2	RASSF6	ATXN7L3	TRNH	ATXN2
GPSM3	NAGA	AURKA	TRNK	ZDHHC17
GPX7	KCNA2	AURKB	TRNL1	CASP3
GRAMD1A	LRRC32	AXDND1	TRNQ	PDE6G
GRAMD1C	DDX52	AZGP1P1	TRNS1	KIAA1549
GRHL1	KCNK7	B2M	TRNS2	MAPT
GRHL3	IGF1R	B3GAT2	TRNW	FMR1
GRIP1	ABCA12	B3GNT4	NEK2	NEK2
GRTP1	NOV	B3GNT5	NFKBIL1	POLA1
GSTA4	KCNMB1	B4GALNT2	NPY	MAK
GTF2H3	HSPA4L	B4GALNT4	NTRK2	PRPF4
GTSF1	TMEM204	B4GALT1-AS1	NTRK3	TOPORS
GUCY1B3	SYNE1	B4GALT3	TNFRSF11B	SLC7A14
GULP1	C5orf56	B4GALT6	SCAPER	SNRNP200
GUSBP11	FCRLB	B9D1	PCSK6	FSCN2
GVINP1	RGS3	BAALC-AS1	IMPG2	ARL2BP
GYPC	A2ML1	BABAM2	SOST	HGSNAT
GZMB	VCAN	BAG3	ADIPOR1	RP1
GZMK	PLA1A	BAG5	ANGPTL4	KIZ
H1FX	RPN2	BAGE2	ASB3	MSC
HAL	RBM25	BAIAP3	HSD17B12	NBN
HAS2	SLC17A9	BAMBI	PCNT	ENSA
HAUS6	NCF1	BANCR	GLRX5	AGTR2
HBA2///HBA1	BANK1	BANK1	SNX7	DNAH8
HBB	RRAGD	BANP	PDE6A	CACNA1D
HBD	CDHR1	BARX1	ANKFY1	LAT2
HBG2///HBG1	KIF13A	BARX2	PDE6G	LOC109623489
HCG18	MAP4K1	BATF	PEX5L	CTSB
HCK	DCHS1	BBIP1	PDE6B	HK1
HCLS1	ENO2	BBOX1	GHRL	BDKRB2
HDAC9	IFFO2	BBOX1-AS1	PEX10	CLDN4
HECTD1	NCF2	BBS2	PIK3CA	BAD
HELLS	NXPE3	BBS5	PIK3CB	CACNA1C
HEPH	SERPINB9	BBS7	PIK3CD	ABHD11
HERC6	GRAMD1A	BBS9	PIK3CG	CLDN3
HERPUD1	SRPK2	BCAR3	PLCB3	SCG5
HIBCH	RHOF	BCAS2	PLCD1	MAPK14
HID1	BCL11B	BCAT1	LRP1B	PTHLH
HIGD1A	ACSL5	BCDIN3D	PLG	ADCY10
HINT3	MAST1	BCDIN3D-AS1	PELO	GYG1
HIST2H4B///HIST4H4///HIST2H4A///HIST1H4L///HIST1H4E///HIST1H4B///HIST1H4H///HIST1H4C///HIST1H4J///HIST1H4K///HIST1H4F///HIST1H4D///HIST1H4A///HIST1H4I	CCT6A	BCHE	PRRX1	RBP1
HIVEP3	ACP2	BCL11A	MIR4435-2HG	MAFB
HLA-DMA	LILRB1	BCL2	PON1	FBP1
HLA-DOB	SOCS6	BCL2A1	EXOC6	AVPR1A
HLF	SMPDL3B	BCL2L1	GIN1	HSP90AA1
HMGCR	CYFIP2	BCL2L11	CNTLN	LIPA
HMGCS1	KRT19	BCL2L1-AS1	TXNL4B	JUN
HMGN5	MGAT2	BCL2L2-PABPN1	PINX1	PSMA6
HNRNPD	TENM2	BCLAF3	SRBD1	APOH
HNRNPDL	EIF3F	BCO1	DARS2	FEN1
HNRNPU	PBXIP1	BCORP1	SBNO1	CYCS
HOMER1	ZCCHC6	BCRP2	RCBTB1	ASIP
HOMER2	ZNF273	BCRP3	PPP2R2C	SNCA
HOOK1	RALGAPA1	BDH1	SLC30A10	SERPINF2
HOPX	GPRIN2	BDKRB1	PRIM2	KLKB1
HORMAD1	ANKRD22	BDNF	PRKAA2	GRP
HPGD	STRN	BDNF-AS	PRKAB1	ABCB7
HPSE	CMTM7	BDP1	INTS8	HTT
HRASLS	ALOX15B	BEAN1-AS1	MINDY1	GPAM
HS3ST6	FAM107B	BECN1	SPATA7	XRCC6
HS6ST2	RAB26	BEND3P1	UBAP2	INSRR
HSD11B1	CDH13	BEND6	ARHGAP15	PRKCA
HSD17B11	SLC39A14	BEND7	KIZ	GLUD1
HSH2D	CD40	BEST1	ANGPTL8	PON3
HSPA13	SLC39A6	BEST3	APOM	FUS
HSPA14	ITGA5	BEST4	KLHL7	PROC
HSPA1B///HSPA1A	SAP18	BET1	TEX14	BAX
HSPA2	ZNF430	BET1L	ANKH	PC
HSPA4	MYO19	BEX1	RELN	HSPA8
HSPA4L	SNX20	BEX2	C1GALT1	HTR2C
HSPB8	TNFSF13	BEX4	PYY	RXRA
HSPG2	C1QA	BEX5	ACKR3	VCP
HTATIP2	MBNL1-AS1	BFSP2	PDSS2	TYMP
HTR3A	LOC100507855///AK4	BFSP2-AS1	PSMD9	AHSP
HYOU1	LOC101930405///IGHG1	BHLHA15	ATP8B2	HRAS
ICAM1	GPR160	BHLHE40	PTGFRN	TAGLN
ICAM2	HCG18	BICD1	PTH	ABCC1
ICAM3	SLC6A4	BICD2	PTH1R	LAP3
ICK	SLC38A10	BID	LRFN2	TAC1
ID4	RAB40C	BIN2	GPR158	HCRT
IDS	VAV1	BIRC3	STARD9	LYVE1
IFFO2	NIP7	BIRC6	PITPNM2	GH2
IFI27	HR	BIRC8	UVSSA	APOD
IFI30///PIK3R2	LEF1	BISPR	KIAA1549	HELLS
IFIT1	ALAD	BLCAP	SLC7A14	SLC2A10
IFNAR2	ACTA2	BLM	TRIB3	ATXN7
IFNGR1	MAPK13	BLOC1S2	G6PC2	ACP5
IFT57	LOC153684	BLOC1S3	NECTIN2	S100A12
IGDCC4	MIOS	BLOC1S5-TXNDC5	BBS2	CDKN1A
IGF1R	DRAM1	BLVRA	SINHCAF	FST
IGFBP3	LIN7C	BMF	ACE2	PPP2R2B
IGFBP4	RALA	BMI1	SENP2	GRB2
IGFBP5	CADPS2	BMP4	RBP3	TBP
IGFL1	GAREM1	BMP5	PRPH2	RAD51
IGH	MAGEH1	BMP6	REG1A	SULT1A3
IGHA2///IGHA1///IGH	NOL4L	BMP7	REN	SAA4
IGHD	CSRP2	BMPR1A	RFC1	STAR
IGHG1	MORC4	BMS1	RGR	CELF1
IGHG1///IGHD///IGHA2///IGH	TRAM2	BMS1P22	RGS7	ATXN10
IGHM	ADGRE5	BMT2	RGS13	DCTN1
IGHM///IGHG1	MPP7	BNC1	RHO	ATXN3
IGHM///IGHG1///IGHA1	PTPN22	BNIP3L	RLBP1	NCOA1
IGHV3-23///IGHV4-31///IGHM///IGHG1///IGHA1	SHANK3	BNIPL	MRPS35	CACNA1B
IGHV3-23///IGHV4-31///IGHM///IGHG3///IGHG1///IGHA2///IGHA1	HLA-DMA	BOC	AGBL5	ERCC6
IGHV3-23///IGHV4-31///IGHM///IGHG3///IGHG1///IGHD///IGHA1///IGH	NEU1	BOD1L2	RP1	MBNL1
IGHV3-23///IGHV4-31///IGHM///IGHG4///IGHG3///IGHG1///IGHD///IGHA2///IGHA1///IGH	NAPSB	BOLA2B	RP2	PRDX5
IGHV4-31///IGHA1	LRP4	BOLA2P2	RPGR	ATP2A3
IGHV4-31///IGHM///IGHG1///IGHA1	PLA2G3	BOLA3-AS1	RPE65	ESRRB
IGHV4-31///IGHM///IGHG3///IGHG1///IGHA1	TNFRSF19	BORCS7-ASMT	MRPL12	HDAC6
IGHV4-31///IGHM///IGHG3///IGHG1///IGHD///IGHA1	EPHX3	BORCS8-MEF2B	BDNF	RHD
IGHV4-31///IGHM///IGHG3///IGHG1///IGHD///IGHA2///IGHA1	GAS6	bP-21201H5.1	SAG	TARDBP
IGHV4-31///IGHM///IGHG3///IGHG2///IGHG1///IGHD///IGHA1	SLC2A14///SLC2A3	bP-21264C1.2	ATXN2	RNPEPL1
IGHV4-31///IGHM///IGHG3///IGHG2///IGHG1///IGHD///IGHA2///IGHA1///IGH	EAF1	bP-2189O9.2	ATXN7	KCNMA1
IGHV4-31///IGHM///IGHG4///IGHG3///IGHG1///IGHD///IGHA2///IGHA1	RARB	BPGM	SCD	MB
IGHV4-31///IGHM///IGHG4///IGHG3///IGHG1///IGHD///IGHA2///IGHA1///IGH	CERS3	BPHL	BGLAP	GPD1
IGK	LOC284219	BPIFA2	PIEZO2	BAG3
IGK///IGKC	LOC101060363///PPIA	BPIFC	SELE	MLH1
IGKC	PTPRCAP	BRAF	SELP	CREBBP
IGKV1OR2-108	ADGRG6	BRAFP1	BLM	RECQL5
IGKV1OR2-118	KARS	BRCA2	XYLT1	ABCC2
IGLC1	TMEM56	BRD1	KIF9	DNAJB1
IGLJ3	TUSC3	BRD3	SEMA4A	XRCC5
IGLJ3///CKAP2	RAB11A	BRD3OS	AKTIP	TFAP2A
IGLJ3///CKAP2///IGLV@///IGLC1	PDE4A	BRME1	SI	CDC25C
IGLJ3///IGLV@///IGLC1	APOE	BRPF3	ST3GAL4	A2M
IGLJ3///IGLV1-44///CKAP2///IGLV@///IGLC1	PLA2G12A	BRSK1	YTHDC2	HMBS
IGLL3P	SEC14L1	BRWD1-AS1	ST3GAL3	VDAC1
IGLL5	KATNBL1	BRWD1-IT1	SLC5A1	SOAT1
IGLV1-44	SMAP2	BSG	SLC5A2	RECQL4
IGLV6-57	F13A1	BSPRY	SLC22A1	CAMK2G
IKZF1	HYOU1	BST1	SPP1	RAD52
IKZF3	DAP	BTBD11	SSTR4	PURG
IL10RA	SGSM2	BTBD16	BRS3	RAD54L
IL16	PGM2	BTBD17	TCF7	RECQL
IL17RD	FABP4	BTBD6	MLX	ABCB11
IL18	MAP3K9	BTC	TGFBR3	PRKDC
IL19	PPP2R3A	BTF3	TLR4	BDKRB1
IL1A	PLXDC1	BTF3L4	TNFAIP6	SCD5
IL1B	PLOD3	BTG2	TP53	GSK3A
IL1RL2	SIDT1	BTG3	TULP1	TERF2
IL20RA	SLK	BTG3-AS1	ZBED3-AS1	CELF2
IL24	SLC7A11	BTK	UCP1	RPA1
IL2RB	SLC38A5	BTLA	USH2A	CALCR
IL2RG	TMEM43	BTN1A1	CLRN1	CTSC
IL32	IRX4	BTN2A1	VCAM1	SERPINA6
IL36RN	CWC27	BTN3A1	VDR	INTS3
IL6	KCNE3	BTNL8	VEGFA	MRE11
IL6ST	BASP1	BTRC	VSNL1	ST13
IL7	ENG	BUB1	VWF	SLC2A5
IL7R	KRTDAP	BX322557.13	XRCC4	PIGF
IMPA2	HPGD	BYSL	ZIC1	SMN2
ING2	RAPH1	BZW2	ZSCAN20	BID
ING5	IGFBP5	C10orf53	CA4	ALDH9A1
INHBA	SOX17	C10orf55	PRCD	PDK2
INHBC	KLF4	C10orf67	GDAP1L1	FSHR
INO80D	EGLN3	C10orf71-AS1	CAD	DHX9
INPP4A	WASL	C10orf95-AS1	GCC1	TFEB
INPP5D	ZNF662	C10orf99	ADIPOR2	C9orf72
INS-IGF2///IGF2	PDK1	C11orf24	ZNF408	ATXN1
INTS7	FCRL2	C11orf49	EHMT1	TERF1
IPPK	HOOK1	C11orf72	THSD4	AASS
IRAK3	SCIN	C11orf95	SCD5	TTF2
IREB2	SIT1	C12orf29	CPED1	ALDH1A1
IRF4	LOC101927157///NIPAL1	C12orf42	PCNX2	POLB
IRF8	LDB2	C12orf45	BICC1	SULT2A1
IRX3	TMEM156	C12orf56	SPHKAP	EXO1
IRX4	ADGRE2	C12orf60	TNKS2	SMN1
IRX5	C11orf45	C14orf132	FGF23	FPR1
ISCA1	MAP7	C14orf178	ZNF34	NPR3
ISG20	CYBB	C14orf180	IFT88	F9
ISL1	MINA	C15orf54	SLC2A10	MYH7
ISOC1	SLC1A5	C15orf61	NPRL3	OGDH
ITGA4	TPPP	C15orf65	LRMDA	RAB5B
ITGA5	IL1B	C16orf54	CTTNBP2	MYH6
ITGA7	ALDH3A2	C16orf70	ARL6	SLC15A1
ITGA8	CDCA7	C16orf74	FAM161A	NISCH
ITGAL	FYN	C16orf95-DT	ASCC2	WRNIP1
ITGAM	SLC12A8	C19orf18	CHCHD6	RPN2
ITGAX	KMO	C19orf33	CNDP1	NCOA3
ITGB2	TRMT2B	C19orf67	OFD1	PPIC
ITM2C	TMEM45B	C19orf71	OASL	RPTOR
ITPR2	LOC101929356///ARL5A	C19orf84	PEA15	MUC16
IVL	GPRC5B	C1GALT1C1	PABPC4	KCNA3
IVNS1ABP	BCL2L11	C1orf100	ALDH1A2	SLC15A2
JAG1	CAMK1D	C1orf109	APLN	INHA
JAK3	CASZ1	C1orf115	MTMR3	HCRTR2
JAM2	FAM20C	C1orf116	MGAM	KCNJ6
JAML	FYB	C1orf162	SELENBP1	CSNK2A1
JCHAIN	ENDOU	C1orf21	CCDC149	PYGM
JMY	IL21R	C1orf210	PRPF4	ATN1
KANK1	XG	C1orf216	PRPF3	CAPN3
KARS	RASAL2	C1orf35	LPAR2	LCN1
KAT2B	ARG1	C1orf43	CCNQ	AOX1
KATNBL1	CENPU	C1orf54	CDHR1	HSPB8
KCNA2	PARVB	C1orf74	LRAT	LRPAP1
KCNA3	AFG3L2	C1QA	REEP6	AFF2
KCNE3	EMILIN2	C1QB	NRXN3	RAB8A
KCNJ8	HDAC9	C1QBP	NRXN1	DGKE
KCNK1	C1orf21	C1QC	ZNF101	HAGH
KCNK7	FDCSP	C1QTNF1	MED23	FOSL1
KCNMB1	IL2RB	C1QTNF2	GDF15	KCNC3
KCNN3	MAL2	C1QTNF7	GTF2IRD1	RHOD
KCNN4	DLX2	C1QTNF7-AS1	CLOCK	NCOA2
KCTD15	EDEM2	C1QTNF9	CELSR1	HLA-S
KCTD20	LOC101930404///SNORD116-28///SNORD115-26///SNORD115-13///SNORD115-7///SNORD116-22///SNORD116-4///PWARSN///SNORD107///SNRPN///IPW	C1QTNF9-AS1	CD59	DNAJB2
KCTD7///RABGEF1	BAG1	C1QTNF9B	WSCD2	TNRC6A
KCTD9	SUSD4	C1RL-AS1	DEPDC5	RAB7B
KDELR1	HOOK2	C2	UBE3C	SLC25A20
KDELR3	SLC41A2	C20orf144	DOCK4	MYOG
KDM1B	LOC101930416///LOC101929792///LOC100996724///PDE4DIP	C20orf194	IFT140	CYP2B6
KDM3A	RTEL1-TNFRSF6B///TNFRSF6B	C20orf204	CD81	FUT3
KDR	NUTM2B-AS1	C20orf85	RAPGEF5	SOS2
KDSR	SNX24	C21orf62	DHX38	CSNK2A2
KIAA0040	ICK	C22orf24	MTSS1	SYN1
KIAA0232	SOCS3	C22orf39	SFI1	SGCB
KIAA0907	CAMSAP1	C2orf15	MAGI2	RAB13
KIAA1211L	SIPA1L2	C2orf16	FCHSD2	CES1
KIAA1468	FBN1	C2orf66	RHOBTB1	SSBP3
KIAA1671	C3orf67	C2orf72	RBM19	DGKD
KIF11	ARF6	C2orf74	USP3	RHOQ
KIF13A	AMPD1	C2orf76	FGF19	PFKM
KIF21A	NID2	C2orf88	AHSA1	UBB
KIF3A	SERPINB5	C2orf92	RBM45	RAB1A
KISS1R	DENND1C	C3	CRK	RAB22A
KLC3	C15orf57	C3AR1	CTLA4	LHCGR
KLF12	MFAP3L	C3orf14	DMD	RAB6A
KLF2	CCDC71L	C3orf36	RNF19A	BBOX1
KLF3	AATBC	C3orf62	GYS1	DUSP19
KLF4	KYNU	C3orf70	IGFBP1	RPS6KA3
KLF8	MIR29C///MIR29B2	C3orf80	IGFBP3	LMX1A
KLHDC7B	DDIT4	C3orf85	GSTK1	SULT1E1
KLHL18	ELL3	C4A	LDLR	NSD2
KLHL21	MTCL1	C4B	LIPE	AAAS
KLHL6	MS4A6A	C4BPB	ARNTL	PPP1R2
KLK10	ING5	C4orf19	POMC	PPP1CB
KLK11	E2F5	C4orf47	PON2	PYGB
KLK7	MPPED2	C4orf48	PTEN	RAB7A
KLRB1	PANK1	C5	BCHE	MLRL
KMO	RNF166	C5AR1	RENBP	MED12
KMT5A	RGS5	C5AR2	CCL5	AGFG1
KPNA3	CTGF	C5orf46	USF1	CACNB3
KPNA4	LINC00302	C5orf47	AIMP2	HK2P1
KREMEN1	RNASET2	C5orf49	GRAP2	LGALS4
KRT1	PATJ	C5orf67	NOS1AP	LMX1B
KRT10	TPM1	C6orf132	LINC01672	RAB21
KRT15	AKAP12	C6orf141	SLCO6A1	HRC
KRT16	ITGB2	C6orf15	GPR151	AHCYL1
KRT19	C17orf62	C6orf47	CYP2C19	S100A16
KRT2	FGD2	C6orf99	CYP3A4	JUND
KRT23	PSMB8-AS1	C7orf31	DIO2	RAB10
KRT3	LY6G6C	C7orf69	F3	GDI2P1
KRT76	NR1H3	C8orf17	GPRC6A	GALNT1
KRT80	SEMA6D	C8orf37	LPIN1	BTBD10
KRTCAP2	C15orf52	C8orf37-AS1	GC	ACSL5
KRTDAP	FA2H	C8orf82	SLC17A5	ARPP19
KTN1	CPA4	C8orf88	GGT1	HLF
KYNU	FHL1	C9orf116	OR10A4
LACTB2	PPP1CB	C9orf139	HMGB1
LAMB4	CTSL	CA12	FOXA2
LAMC2	CALML5	CA13	HSPA5
LAMP2	RAMP2	CA14	APOA2
LAMTOR3	CCL18	CA7	AQP7
LANCL1	DOCK8	CABP1	LGALS3
LANCL3	FAM3B	CABP2	MET
LAPTM5	KCTD15	CABP4	MME
LAT2	PHTF1	CACHD1	MPO
LAX1	B4GALT3	CACNA1A	NIDDM1
LBH	TXN	CACNA1C-AS1	NIDDM2
LBP	TCF4	CACNA1C-AS2	PCK2
LCE1B	CD3D	CACNA1G	STAP2
LCE2B	AKNA	CACNA2D1	SELENOP
LCE3D	PTGDS	CACNA2D3	SST
LCK	MYCBP2	CACNA2D4	STAT3
LCMT2	ABHD17B	CACNB4	CHI3L1
LCP1	FUCA2	CACNG6	MRGPRX3
LCP2	VAV3	CACUL1	MRGPRX4
LDB2	HEPH	CADM1	CYP2B6
LEO1	ENPEP	CADPS2	OXER1
LGALS1	CCM2L	CALCOCO1	ZBTB7C
LGALS7B///LGALS7	HSD17B11	CALCOCO2	ALDH2
LGALS8	TSC22D3	CALCRL	FGF2
LGALSL	C9orf3	CALD1	SIRT3
LGR4	H6PD	CALHM1	LPAR3
LHX6	MAP4	CALHM2	FNDC5
LILRB1	ESR1	CALHM3	MRGPRX1
LIMCH1	DNAJC21	CALHM5	MSTN
LIME1	JCHAIN	CALHM6	GLO1
LIMS4///LIMS1	MYH10	CALM2	HSPA1A
LIN7C	RNASE1	CALML5	HSPA1B
LINC00302	GPC6	CALML6	HSPA4
LINC00525	TRIM4	CALN1	ISL1
LINC00582	KREMEN1	CALU	ARNT
LINC00592	GPAT3	CAMK1D	MIR155
LINC00888	FLG2	CAMK1G	MIR21
LINC00944	ATP13A4	CAMK2A	NR3C2
LINC01003	THY1	CAMK2D	VN1R17P
LINC01004	RGCC	CAMK2N1	GPR166P
LINC01133	MIS18A	CAMK4	NRF1
LINC-PINT	RIF1	CAMKK2	ACR
LMF1	GNRH1	CAMKMT	P2RX7
LMNA	BAMBI	CAMP	MLXIPL
LMO4	MMP12	CAMSAP1	SIRT6
LMO7	NR2F2	CAMTA1	PDR
LNPEP	PLVAP	CAMTA1-AS1	ARID4B
LNPK	ODAM	CAP2	BCL11A
LOC100129034	DNER	CAPG	HAMP
LOC100129406	RAI14	CAPN14	LGR6
LOC100129518///SOD2	KLHL5	CAPN15	GGTLC5P
LOC100130476	METTL14	CAPN7	SLC2A11
LOC100131043	KLHL18	CAPNS2	SNCA
LOC100134445	CD1A	CAPRIN1	TLR2
LOC100293211	BID	CAPSL	GGTLC3
LOC100293211///IGHV4-31///IGHM///IGHG3///IGHG1///IGHA1	SH3PXD2B	CAPZA3	GGT2
LOC100506098	MYO1G	CAPZB	GGTLC4P
LOC100506248///MIR1244-2///MIR1244-3///MIR1244-1///LOC728026///PTMA	SH3RF2	CARD11	FZD4
LOC100506538///NDUFAF6	MS4A4A	CARD14	APOL1
LOC100506548///RPL37	RHBDD1	CARD16	CAV1
LOC100506558///MATN2	LTB4R	CARD17	CD14
LOC100506639///ZNF131	S1PR3	CARD18	ABCG1
LOC100506990	CHMP4C	CARD8	ELMO1
LOC100507258///CA13	KLRB1	CARD8-AS1	NAT2
LOC100507472///PCSK6	ADSSL1	CARNMT1	LOC102724197
LOC100507855///AK4	CD163	CARNS1	OGA
LOC100509457///HLA-DQA2///HLA-DQA1	CDCA7L	CARTPT	ADM
LOC100996760	CYP27C1	CASC15	CRY2
LOC101060363///PPIA	COL4A6	CASC18	DDIT3
LOC101060386///BOLA2///SMG1	ADAM12	CASC2	ATN1
LOC101926921///DAB2	MYL9	CASP10	EPO
LOC101927157///NIPAL1	MXRA8	CASP2	FGF1
LOC101927178///FAM177A1	KIAA1211L	CASP3	FXN
LOC101928076	ARSA	CAT	GAS6
LOC101928361///ARHGAP15	MEOX1	CATIP-AS1	HAVCR1
LOC101928615///FNDC3B	ENAH	CATSPER1	FETUB
LOC101928916///NNMT	C1S	CATSPER2	GLUL
LOC101929272	ARHGAP45	CATSPER2P1	HGF
LOC101929356///ARL5A	PRIMA1	CATSPERB	HLA-DQA1
LOC101929964///LINC01184	APPL1	CAVIN1	ACACB
LOC101930400///AKR1C2///AKR1C1	TMEM8A	CBFA2T2	APOA4
LOC101930404///SNORD116-28///SNORD115-26///SNORD115-13///SNORD115-7///SNORD116-22///SNORD116-4///PWARSN///SNORD107///SNRPN///IPW	PLAC8	CBFA2T3	IARS1
LOC101930405	FZD10	CBFB	IL15
LOC101930405///IGHG1	PAG1	CBL	KNG1
LOC101930415	FKBP10	CBR1	LBP
LOC101930489///MIR4435-2HG///LINC00152	SCNN1G	CBR3	MIR27B
LOC101930655///C7orf73	TFPI	CBR3-AS1	MIR29B1
LOC102723407///IGHV4-31///IGHM///IGHG4///IGHG1///IGHA2///IGHA1	FNDC3A	CBS	MIR29B2
LOC102724250///NBPF26///NBPF10///NBPF8///NBPF9///NBPF15///NBPF11///NBPF12///NBPF1///NBPF14	CES2	CBX1	STS
LOC102725426///MIR8071-2///MIR8071-1///IGHM///IGHG1	DIP2B	CBX6	MEFV
LOC102725526///IGHV4-31///IGHM///IGHG3///IGHG2///IGHG1///IGHA2///IGHA1///IGH	VMO1	CBY1	MTTP
LOC254896///TNFRSF10C	FMNL1	CC2D2A	IL22
LOC284219	SOX2	CC2D2B	TMBIM4
LOC285902///ZNF273	SLC16A6	CCAR2	PLA2G2A
LOC286052	LCE1B	CCDC102B	PLIN1
LOC643923///ELMOD1	EBF1	CCDC115	SELENOS
LOC653602///FAM84A	ITGA4	CCDC117	CISD1
LOC728061	LOC101060386///BOLA2///SMG1	CCDC121	PSEN1
LONRF1	FCER1A	CCDC124	ROCK1
LOR	VPS41	CCDC136	SAT1
LOXL2	HINT3	CCDC138	SFRP5
LPAR3	KIAA1671	CCDC13-AS1	SGK1
LPXN	MMP9	CCDC141	SLC22A2
LRBA	PDIA4	CCDC146	SOD3
LRIG3	KDELR3	CCDC15	VIM
LRMP	INS-IGF2///IGF2	CCDC152	VIP
LRP4	OXCT1	CCDC154	CNBP
LRPPRC	FEZ1	CCDC157	CCN4
LRRC1	ZNF562	CCDC167	GGTLC1
LRRC57	HSPB8	CCDC171	CD163
LRRD1///CYP51A1	CD4	CCDC178	CD44
LRRFIP1	MICALCL	CCDC18	CD68
LSP1	TIAM1	CCDC180	MFN2
LST1	TNFRSF1B	CCDC183	NR1H4
LTB4R	EPB41L5	CCDC188	STAM2
LTN1	METAP2	CCDC189	MTCO2P12
LTV1	CSF1R	CCDC197	UTS2
LUC7L3	ALOX5AP	CCDC198	CMKLR1
LURAP1L	SLC39A7	CCDC201	CPE
LY6D	PANX1	CCDC3	PARP1
LY6G6C	SPON1	CCDC32	GRK2
LY9	C6orf132	CCDC39	ELANE
LY96	HID1	CCDC50	EPHB2
LYAR	ERO1B	CCDC57	FABP1
LYN	FXYD5	CCDC6	FANCD2
LYST	SASH1	CCDC60	PTK2B
LYVE1	ZBTB38	CCDC69	FGB
LYZ	NMU	CCDC7	SIRT2
LZIC	CD2	CCDC71	DKK1
MAF	BLM	CCDC73	FOXC2
MAGI1	IL7R	CCDC77	FN1
MAGT1	PCSK6	CCDC78	PADI4
MAL2	SERPINB7	CCDC81	SH2B1
MALAT1	SLC25A43	CCDC88A	GHSR
MAMDC2	CEP128	CCDC97	IL37
MAML3	TLR9	CCDC9B	ANGPTL3
MAN1A1	TRIB1	CCER1	PYCARD
MANSC1	TMPRSS13	CCER2	TRPM5
MAP2	PDCD7	CCK	HDLBP
MAP2K5	CYR61	CCL13	HSPG2
MAP3K9	CBFA2T3	CCL18	IGFBP2
MAP4K1	GRTP1	CCL3	IL2
MAP4K3	TBXAS1	CCL3L1	IL2RA
MAP4K5	GPR75-ASB3///ASB3	CCL4	IL5
MAP7	SPAG16	CCL4L2	IL6R
MAPK13	FNDC1	CCL5	DPPA3
MAPK6	INPP4A	CCL8	INSRR
MAPT	TCIRG1	CCM2	KCNJ4
MARCKSL1	HPSE	CCN6	KRT16
MAST1	FAM198B	CCNB1IP1	FADS1
MAST4	TCF3	CCND2-AS1	MIR122
MBNL1-AS1	CNRIP1	CCNI2	MIR34A
MBP	LCE2B	CCNT2-AS1	MBL2
MCTP1	CCDC186	CCNYL1	MT1A
MCUR1	DNAAF1	CCPG1	MT2A
ME1	RANBP9	CCR1	MYH9
MEF2B///BORCS8///BORCS8-MEF2B	ABHD12	CCR10	NCAM1
MEF2C	GBP6	CCR2	NGF
MEGF9	VSNL1	CCR3	NHS
MEI1	SDF2L1	CCR4	HEBP1
MEIS1	API5	CCR5	ACP1
MERTK	ELOVL7	CCR5AS	PGC
METAP2	C2orf88	CCR6	PKD1
METTL14	FRMD4B	CCR7	SLC47A1
METTL2A///METTL2B	STYX	CCSER2	CHDH
METTL8	IL18	CD109	PRL
MFAP3L	FICD	CD14	AZU1
MFHAS1	GATM	CD160	PTX3
MFNG	GDA	CD163	BCL2A1
MFSD6	FAM213A	CD163L1	ROS1
MGA	NIPAL2	CD177	SORT1
MGLL	TET3	CD180	HHIP
MGP	LOC100506558///MATN2	CD19	BMP4
MGST1	SLC39A2	CD1D	SOAT1
MIAT	MOGS	CD1E	BRCA2
MICALCL	MRPS25	CD2	SULT1E1
MICALL1	CYP39A1	CD200	BTC
MICB	ALDH2	CD200R1	TPD52
MID2	SHB	CD207	HIRA
MINA	KIAA1462	CD22	XBP1
MINK1	C1QC	CD226	SLBP
MIOS	RAB5C	CD24	PLA2G7
MIPEP	FAM46B	CD247	LPAL2
MIR1182///FAM89A	PUS7	CD24P4	PDHX
MIR155///MIR155HG	CRELD2	CD27	CASP1
MIR1908///FADS1	BTG3	CD28	SOCS1
MIR21///VMP1	ATP2C2	CD300A	DGAT1
MIR29C///MIR29B2	FCGR3B///FCGR3A	CD300E	CCK
MIR3652///HSP90B1	CTTNBP2NL	CD300LB	NR1I2
MIR4680///PDCD4	ZADH2	CD300LD	IL33
MIR4738///H3F3B///H3F3A	SEC24A	CD300LF	XPR1
MIR612///NEAT1	KLF12	CD300LG	LIPG
MIR6732///ZC3H12A	ARMCX3	CD33	FADS2
MIR675///H19	KRT10	CD36	MAP4K4
MIR6751///SYVN1	EVI2A	CD37	ARHGEF11
MIR6787///SLC16A3	ERBB3	CD38	TBC1D4
MIR7110///PDIA5	SREK1IP1	CD3D	ABCB6
MIR8071-2///MIR8071-1///IGHV4-31///IGHM///IGHG2///IGHG1	WDFY2	CD3E	NR1H3
MIR99AHG	TPR	CD3G	CDK4
MIS18A	ATP10D	CD4	AKR1A1
MLANA	PTK2B	CD40LG	TOMM40
MLIP	PP13439	CD44-AS1	SORCS1
MLKL	EDEM1	CD46	CISH
MLLT10	VTA1	CD48	LRG1
MME	LOC374443	CD5	CLU
MMP1	TGM7	CD52	CLPS
MMP12	LOC101928076	CD53	COMT
MMP13	IRX3	CD59	CREB1
MMP14	STAMBPL1	CD6	CYP2D6
MMP2	GTSF1	CD68	ENO1
MMP28	COL4A3	CD7	ERBB2
MMP3	NXT2	CD72	FKBP5
MMP7	PTPN21	CD74	DDAH2
MMP9	ALPL	CD79A	ALOX12
MN1	FAM101B	CD79B	GAPDH
MNDA	CKAP2	CD80	GEM
MORC4	CTH	CD81-AS1	RNU1-1
MPEG1	NUAK2///AKIP1	CD84	AMY2A
MPP7	NFE2L2	CD86	GPD1
MPPED2	IGFLR1	CD8B	IFNL3
MPZL2	FAM20A	CD9	ANGPT1
MPZL3	FCGR1B	CD96	GPX3
MRPL19	EGFL7	CD99L2	RAPGEF1
MRPL42	WNT2	CDC14B	GRN
MRPS25	MCUR1	CDC14C	FLVCR1
MRVI1	NRROS	CDC25B	NRG1
MS4A1	IRF8	CDC37L1-DT	ACACA
MS4A4A	CTNNAL1	CDC42BPA	C1QTNF9
MSH2	LONRF1	CDC42BPG	GPR142
MSI2	PDZD2	CDC42EP2	IL13
MSX2	UEVLD	CDC42EP3	CXCL10
MTCH2	HLA-DMB	CDC42EP5	ISG20
MTCL1	ATL2	CDC42SE2	ENHO
MTF1	AMMECR1	CDC6	KDR
MTHFD2L	KCNA3	CDCA5	KIR3DL1
MTM1	HOXB2	CDCA7	C1QL3
MTPAP	LANCL3	CDCA7L	LRP5
MUC1	SPATS2	CDCP1	MIR143
MUC15	GLIPR1	CDH1	MIR17
MUC4	ANXA8L1///ANXA8	CDH12	MIR223
MUT	TBL1X	CDH13	MUSK
MYCBP2	GNAS	CDH18	NPC1
MYDGF	PTK6	CDH2	OLR1
MYL9	VNN1	CDH5	TAS2R13
MYO19	RCAN3	CDHR1	FOXP3
MYO1F	BTN3A1	CDIN1	PCNA
MYO1G	IL32	CDK13	DACT1
MYO5B	GJA5	CDK14	PDE3B
MYO6	MMP28	CDK2AP1	PDK4
MZB1	MAML3	CDK2AP2	POU2F1
NAA15	SH3BP2	CDK8	MARCHF1
NAB1	CFHR1///CFH	CDKN1A	PRKCA
NAE1	PDE7B	CDKN2A	SLC2A9
NAMPT	SNX21	CDKN2B	PSMA6
NAPSB	G0S2	CDKN2B-AS1	PVT1
NASP	IL1RL2	CDKN3	RAPSN
NCEH1	NHLH2	CDNF	GAS5
NCF1	RGS18	CDO1	RPL29
NCF1C///NCF1B///NCF1	ST6GALNAC4	CDON	S100A9
NCF2	MS4A1	CDR2	CCL16
NCF4	MGP	CDRT15	CXCL12
NCKAP1	CEACAM1	CDS1	TNMD
NCKAP1L	STAT4	CEACAM16-AS1	STRA6
NCOA2	RAB27B	CEACAM18	P2RY12
NDUFS1	GALNT5	CEACAM22P	SPARC
NEBL	IL24	CEBPA-DT	ST13
NEDD9	WNT5B	CEBPE	STK11
NEFL	KDELR2	CEBPG	STX1A
NEFM	RAB29	CELA2B	TFRC
NEMF	TMEM263	CELF2	TIMP3
NES	PDE4B	CELP	TRAF6
NEU1	LST1	CELSR1	CCR2
NFAT5	LOC286052	CELSR2	XRCC1
NFE2L2	NCEH1	CENPA	CACNA1E
NFIC	KLHDC7B	CENPM	METRN
NFIX	KISS1R	CENPP	SLC39A7
NGEF	ABLIM1	CEP128	PTGES2
NHLH2	LOC101928000	CEP152	FLAD1
NHS	ALOXE3	CEP170B	SPX
NHSL1	IGHA2///IGHA1///IGH	CEP250-AS1	NR0B2
NID1	MAN1A1	CEP290	LGR5
NID2	FAM84A	CEP41	RUNX2
NIP7	GLIPR2	CEP72	TNFSF14
NIPBL	CCL5	CEP85L	SNAP23
NIPSNAP3A	SHROOM3	CEP95	HDAC3
NKTR	ERVH-6	CERCAM	SQSTM1
NLRC3	MIR4680///PDCD4	CERK	BCAR1
NMNAT2	HSPA2	CERKL	CD40LG
NMRAL1P1	LYVE1	CERS1	HDAC9
NMT2	ZNRF3	CERS3-AS1	KEAP1
NMU	ATP2C1	CERS6	EBI3
NOD2	IGH	CERS6-AS1	CDK9
NOL4L	LAMB4	CES1	SPRY2
NOS1	CXCL8	CES2	TUBB4B
NOV	GRIP1	CES4A	NOD1
NPR3	FETUB	CES5AP1	CEACAM5
NQO1	CD52	CETN2	RN7SL263P
NR1D2	MUT	CETN4P	KHDRBS1
NR4A1	IVL	CFAP20	HPSE
NR4A2	CIPC	CFAP45	ADCY3
NRCAM	RPS6KA2	CFAP53	CHGA
NRIP1	ICAM1	CFAP54	STK38
NRTN	NME4	CFAP57	UCN3
NSF	ISG20	CFAP65	C1QTNF1
NSG1	C5orf46	CFAP70	C1QTNF5
NT5C1B-RDH14///RDH14	ARFGAP3	CFAP73	CMA1
NT5C3A	NTN1	CFAP74	COPA
NT5DC1	MAST4	CFAP97	CILP2
NUAK2///AKIP1	SYNCRIP	CFAP99	KLB
NUCKS1	LOC101928916///NNMT	CFB	CREBRF
NUDCD2	TMOD3	CFC1	CYP2C18
NUDT12	IGFBP4	CFHR1	CYP2J2
NUDT15	GNL2	CFHR3	PHOSPHO1
NUF2	SNAP25	CFHR4	TMPRSS6
NUP210	MAMDC2	CFI	TIMM8A
NUP58	CDK19	CFL2	DRD2
NUTM2B-AS1	BOC	CFP	EGR1
NXPE3	SPHAR///RAB4A	CFTR	ELAVL2
NXT2	RUFY3	CGA	TMEM154
OAS1	TNFAIP6	CGAS	ENSA
OCLN	SNURF///SNRPN	CGB1	ERBB4
ODAM	EIF4E	CGN	ESR2
OGFRL1	APOBEC3G	CH17-264L24.1	F2
OGN	LOC101930489///MIR4435-2HG///LINC00152	CH17-264L24.2	F2R
OIP5	CLIP4	CH17-353B19.1	F5
OLFM1	SDC2	CH17-360D5.2	FAAH
OLFML2B	AASDH	CH507-216K13.2	FCGR3A
ORAI2	ZAP70	CH507-528H12.10	FCGR3B
OSBPL1A	SPCS2	CHAC1	FGFR1
OSBPL6	MEGF9	CHAC2	ERP44
OSM	MIR8071-2///MIR8071-1///IGHV4-31///IGHM///IGHG2///IGHG1	CHAD	FOXO3
OTUD6B	MIR4657///PURB	CHADL	NBEAL2
OXCT1	SULF1	CHAF1A	PHLPP1
OXR1	SLC40A1	CHAF1B	SIRT5
P2RX4	XGY2///XG	CHCHD7	SIRT4
P2RX5	SLC29A1	CHD6	ANGPTL2
P2RX7	AQP9	CHERP	DDAH1
P2RY1	OGFRL1	CHI3L2	SMUG1
P2RY10	PLEKHF2	CHIC2	NUP62
P2RY13	PRDM1	CHKB	ALOX5
P2RY8	STAP2	CHL1	CERS6
PACRGL	MAPT	CHL1-AS1	G6PD
PADI1	CHI3L2	CHL1-AS2	BACE2
PAG1	ADGRF1	CHMP1B	POU2F3
PAK1IP1	ISOC1	CHMP4B	AMD1
PAK6	E2F8	CHMP4C	FBXO8
PALM2-AKAP2///AKAP2	DOCK9	CHN1	AMD1P2
PALMD	TIE1	CHN2	GFAP
PANK1	PPP2CA	CHODL	FOXD3
PANK3	C19orf33	CHORDC1	INTU
PANX1	WDR47	CHP1	C5AR2
PAPLN	PREB	CHP1P2	SGSM3
PAPOLA	KRT31	CHP2	UTS2R
PAPOLG	PPIG	CHPF	METRNL
PAPPA	LOC100507258///CA13	CHPF2	GRB10
PAQR3	DCN	CHRDL2	GTF2H1
PAQR5	PODXL	CHRFAM7A	NPC1L1
PARD6G	MEIS1	CHRM3	PSAT1
PARM1	MAPK6	CHRM4	ANXA1
PARVB	CCNT2	CHRNA3	HCCS
PATJ	MIR1182///FAM89A	CHRNA6	NR4A1
PAWR	PCNX2	CHRNA7	PRMT1
PBDC1	WNT2B	CHRNG	HSPA2
PBK	ZNF567	CHROMR	MCIDAS
PBXIP1	LAMP2	CHST11	APOD
PCDH17	EML1	CHST12	IGF2R
PCDH7	RHOJ	CHST2	APOH
PCDHB14	GJC1	CHST4	KLK3
PCED1B	EGFR	CHST7	IRAK1
PCNX2	FAM114A1	CHST9	ITGA2
PCSK6	CCM2	CHURC1	ITGA2B
PCYOX1	FAM110C	CHURC1-FNTB	ITGAM
PDCD2	CHPF	CIAO2A	JAK1
PDCD7	PRRC2C	CIAPIN1	JAK2
PDCL3P4///PDCL3	REEP1	CIART	KCNJ1
PDE4B	LZIC	CIB1	KCNJ9
PDGFC	KIAA0232	CIB2	KCNJ15
PDGFD	PPCDC	CIBAR2	KCNMA1
PDGFRB	TMEM254	CILK1	LAD1
PDIA4	CTSZ	CILP	LOX
PDK1	PDGFC	CIRBP	LRP1
PDLIM2	SPATA18	CIRBP-AS1	LRP2
PDS5A	PARD3	CITED4	LINC01194
PDZD2	2022-09-10	CITF22-1A6.3	MIR145
PDZD8	SLC44A5	CKAP5	MIR152
PDZRN4	SIKE1	CKB	MIR182
PECAM1	DUSP7	CKLF	MIR30D
PER2	NMRAL1P1	CKMT1A	ARSA
PER3	CHP1	CKMT1B	MC3R
PERP	SLC5A1	CKMT2	ACHE
PEX3	MUC1	CLASP1	MMP8
PF4	BPGM	CLASP1-AS1	PLF
PFKFB2	LY6D	CLCA2	RNR2
PFKFB3	SMPDL3A	CLCA4-AS1	MUTYH
PGAP1	ACSL4	CLCC1	NNMT
PGM2	ALOX12B	CLCN3	NPPA
PGPEP1	TXNIP	CLCN7	NTS
PGRMC2	XK	CLDN10	OGN
PHACTR2	RDH13	CLDN12	OPA1
PHAX	KCTD9	CLDN20	OSM
PHF14	CCAR1	CLDN22	P2RX3
PHLDA1	LIME1	CLDN25	PBX1
PHLPP1	CCND1	CLDN3	TFB1M
PHOSPHO2	KLK11	CLDN7	DCTN4
PI15	PIR	CLDN8	TNFRSF12A
PIGW	ROBO2	CLDN9	ISYNA1
PIK3AP1	ZHX1	CLDND2	PGR
PIK3C3	TMEM205	CLEC12A	ABCB1
PIK3CG	C1QTNF5///MFRP	CLEC17A	SERPINA1
PIK3R3	HSPA4	CLEC1A	PLTP
PIM2	RNF141	CLEC2B	TLR9
PIP5K1B	LOC100129034	CLEC2D	PPIA
PIR	CDKN2B	CLEC4A	VPS13C
PITPNM3	CLIC4	CLEC4C	HEMGN
PKHD1L1	CHRNA9	CLEC4D	IMPACT
PKIG	ATP8B2	CLEC4E	PARL
PKP1	GRAMD1C	CLEC4M	CENPJ
PKP3	FAM135A	CLEC6A	PRKG1
PLA1A	CUX1	CLECL1	PROS1
PLA2G12A	PLCL2	CLGN	PRTN3
PLA2G2D	LOC100653247///DUSP22	CLIC2	B2M
PLA2G3	NRCAM	CLIC4	CCNL1
PLA2G4C	RGS2	CLIP1	PNPLA2
PLA2G7	KRTCAP2	CLIP3	JPH3
PLA2R1	RAB18	CLIP4	PTPN2
PLAC8	APOC1	CLK2	RAD1
PLAGL1	KLF3	CLK4	RAC1
PLAT	TPPP3	CLMN	BRD2
PLAUR	TRAF3IP3	CLMP	ALX4
PLCG2	CD207	CLPTM1L	MBOAT4
PLD1	LOC101927137///FAM78A	CLRN1	RPS6KB1
PLD3	GLIDR	CLSTN1	RRAD
PLEK	TOR3A	CLTB	RXRA
PLEKHA1	BTN3A2///BTN3A3	CLTCL1	S100A8
PLEKHA5	GNLY	CLTRN	CIDEC
PLEKHF2	RPS6KA5	CLUL1	PRDM16
PLEKHO1	ZC3H12D	CLVS1	SELL
PLPP5	CST6	CMAHP	ABCG5
PLVAP	MPZL2	CMAS	FBRS
PLXDC1	DCAF13	CMTM2	SFTPD
PLXDC2	ELF5	CMTM7	BMP2
PLXNC1	GIMAP8	CNDP2	WNK1
PLXND1	MAP4K5	CNGA3	SLC6A4
PMEPA1	IGHV4-31///IGHM///IGHG3///IGHG1///IGHD///IGHA2///IGHA1///IGH	CNGB1	BMP7
PNISR	CHRNA3	CNIH3-AS2	DST
PNN	PHLDA1	CNKSR2	STAT5A
PNOC	C1QTNF3-AMACR///AMACR	CNKSR3	ADAM17
POF1B	ROR1	CNOT10	BTF3P11
POGK	SOX21-AS1	CNOT10-AS1	TCF4
POLE2	PER2	CNOT6	TEK
POLR3G	ZBTB20	CNPY2	TERF1
PON2	DIAPH2	CNPY3	TFAM
POU2AF1	FILIP1L	CNST	TGFBI
POU2F2	CST7	CNTD1	TGM2
POU2F3	CEP85L	CNTN3	TM7SF2
PP13439	LIMS4///LIMS1	CNTN4	TTR
PPBP	FAM126B	CNTN5	NR1H2
PPFIBP1	BLZF1	CNTNAP3	VEGFC
PPID	SCD	CNTNAP3B	TRPV1
PPIG	LAMA4	CNTNAP3P5	CACNA1D
PPM1A	METTL2A///METTL2B	COA1	CXCR4
PPM1L	PROK2	COA3	GGCT
PPM1M	ZNF770	COA6-AS1	ELOVL6
PPP1CB	IREB2	COA7	FSD1
PPP1R14C	PPBP	COA8	PPP1R3B
PPP1R16B	VPS13C	COBL	DHX40
PPP2CA	HHEX	COCH	STEAP4
PPP2R2B	TRPA1	COG3	SP6
PPP2R2C	XCL1	COL11A1	COL18A1
PPP2R3A	IFITM2	COL15A1	WNT5B
PRDM1	APOBEC3F///APOBEC3G	COL16A1	CAPN1
PRDX4	CLCN3	COL17A1	FSD1L
PRELID3B	SIX1	COL18A1-AS1	PLA2G6
PREX1	GZMB	COL1A2-AS1	PLA2G10
PRIMA1	DERL1	COL20A1	CASQ1
PRKCB	GZMK	COL21A1	TNFSF11
PRKCQ	HBB	COL23A1	PDE5A
PRMT3	DOK5	COL24A1	TNFSF10
PROK2	MIR3652///HSP90B1	COL28A1	IL18R1
PRPF39	LOC101929964///LINC01184	COL4A1	KLF4
PRRC2C	TEX10	COL4A2	PPIG
PSD3	FLRT3	COL4A2-AS1	NTN1
PSD4	CYP4X1	COL4A2-AS2	CD33
PSMB8-AS1	2022-09-09	COL4A3	SCARB1
PSMC2	IRF1	COL4A4	LITAF
PSMD12	IL17RD	COL4A5	ENTPD1
PSMG4	PAQR3	COL4A6	H6PD
PSORS1C2	FOS	COL6A4P1	BMS1
PTGDS	FUT8-AS1	COL8A1	HOTAIR
PTGER3	DSG1	COL9A1	FOXO6
PTGR1	LRRC1	COLEC11	AAA1
PTGS2	DEFB1	COLEC12	MICA
PTK6	TMEM159	COLGALT1	KLRC4-KLRK1
PTP4A3	GPX7	COLQ	P2RX5-TAX1BP3
PTPN11	DLC1	COMP	ABCC5
PTPN13	LOC100506098	COMT	PTPRU
PTPN21	VCAM1	COPG2	ERVK-18
PTPN22	PTMA	COPS7A	LINC-ROR
PTPN3	SRPRA	COQ2	PGR-AS1
PTPN7	TFEC	COQ3	LRPPRC
PTPRC	GIMAP2	COQ7-DT	CELA3A
PTPRCAP	CD177	COQ9	ATP6AP2
PTPRJ	MIR1908///FADS1	CORIN	CDK2
PTPRZ1	SLAMF6	CORO1A	GDF11
PUS7	MAP2K5	CORO1B	CDKN1A
PXDN	SEC62	CORO6	CDKN1B
QPRT	DDR2	CORT	CDKN1C
QSOX1	TPRG1	COSMOC	SEMA3A
RAB11A	FLT1	COX10-AS1	FST
RAB18	TMEM184A	COX11	CEBPB
RAB21	IGDCC4	COX4I2	CIB1
RAB25	ZNF431	COX5B	ATG7
RAB26	ATF5	COX6A2	CEL
RAB27B	IGFBP7	COX6B2	SORBS1
RAB29	CYSLTR1	COX8A	TXNRD2
RAB30	MRPL42	CPA3	SLCO1B1
RAB38	DNAJA4	CPAMD8	PDLIM5
RAB40C	TTC9	CPB1	IVNS1ABP
RABAC1	UBE2V2	CPE	POSTN
RABGAP1L	P2RY13	CPEB2	LARP1BP2
RAC2	DYNC1H1	CPEB4	RNU6-392P
RAD23B	IRAK3	CPLX1	CES1
RAET1E	PPP2R2B	CPLX3	LILRB1
RAI14	CHD9	CPN2	ADAM28
RALA	CDSN	CPNE4	SLC27A4
RALBP1	ALPK2	CPNE5	CHIT1
RALGAPA1	DACT2	CPO	NISCH
RALGAPA1///RALGAPA1P1	CD86	CPSF1	PRRT2
RAMP2	OSGIN1	CPSF7	DUSP12
RAMP3	CLPX	CPTP	CHRM3
RANBP2	PPP2R2C	CPVL	PDAP1
RANBP9	H1FX	CPZ	C1QTNF3
RAP2A	TMEM163	CR1	SERPINA3
RAPGEF5	GNAI1	CR1L	CYP2R1
RAPH1	NFIC	CR2	PLIN2
RARA	C8orf4	CRABP2	ADH1B
RARB	FAP	CRACDL	FITM2
RARRES2	TMC5	CRACR2A	COL9A3
RARS2	ITGA1	CRACR2B	COMP
RASAL2	TTC39B	CRAT37	COX4I1
RASAL3	SCNN1B	CREB3L2	GNPDA2
RASEF	ERN1	CREB3L4	ADORA1
RASGRP3	SPEN	CRELD2	TAAR1
RASSF2	NQO1	CREM	COX8A
RASSF4	SERBP1	CRHR1	CP
RASSF6	NIPBL	CRIP2	CPB2
RBBP6	TMPRSS11D	CRISP2	CPT2
RBM25	ELOVL6	CRISP3	TRPM6
RCAN3	TMEM154	CRLF1	R3HDML
RCSD1	DENND6B	CRLF2	CRYZ
RDH10	SLC35F5	CRNDE	CSF2
RDH12	ABHD14A///ACY1	CROCCP3	PWAR1
RDH13	AFDN	CROT	CTSD
REEP1	CHL1	CRPPA	ERFE
REV1	PLA2G4C	CRPPA-AS1	CX3CR1
RFC5	VIM	CRTAM	CYBB
RGCC	NAA15	CRX	CYP1A1
RGS1	IFT57	CRYAB	CYP2C8
RGS16	IL36RN	CRYBA4	CYP3A5
RGS18	PKP3	CRYBB1	CYP11B2
RGS2	ACTR3	CRYBG1	CYP17A1
RGS20	PMEPA1	CRYBG2	SLC35G1
RGS3	FLG	CRYBG3	DAPK3
RGS4	EFEMP2	CRYGA	DHCR7
RGS5	ZDHHC21	CRYM	NQO1
RHOF	EIF5B	CRYZL2P	AFM
RHOH	EIF2AK3	CS	AFP
RHOJ	IGSF9	CSAD	SARDH
RIF1	RUNX2	CSAG3	DNASE1
RIMS3	LRRC57	CSE1L	ARID3A
RIOK3	ZBED6	CSE1L-AS1	RCAN1
RNASE1	FRS2	CSF1R	DYRK1A
RNASE6	THRB	CSF2RA	APLNR
RNASE7	CHMP2B	CSF2RB	EGF
RNASET2	NAV2	CSGALNACT1	CELA1
RNF138	IVNS1ABP	CSGALNACT2-DT	PRSS55
RNF141	RFC5	CSH1	EP300
RNF144A-AS1	MANSC1	CSN1S2AP	EPHX2
RNF166	BCAT1	CSN2	EPOR
RNF217	NMT2	CSN3	ESRRA
ROBO2	AZGP1	CSNK1A1	FABP6
ROR1	TGFBR3	CSNK1A1L	FAT1
RORA	ATXN3	CSNK1A1P1	FBN2
RPF1	RPN1	CSNK1E	FCGR2B
RPL35A	COL4A4	CSNK1G2	KIF6
RPL37A	DNAJC9	CSPG4P10	GPC5
RPS21	TMC8	CSPG4P12	FGL1
RPS6KA5	ATRX	CSPG4P1Y	FHL1
RPTN	PPFIBP1	CSPG5	VASH1
RRAGD	NUP58	CSRNP3	FKBP4
RRBP1	HIGD1A	CSRP2	KLRK1
RRP15	SEC24D	CST7	P2RX2
RTN4	STXBP3	CSTF2	GGA3
RUFY3	TMEM214	CT45A10	FLT1
RUNX1-IT1	PPOX	CT47A1	TBC1D1
RUNX2	NUDT12	CT55	ICOSLG
RUNX3	TIMP1	CT66	ARHGEF12
RWDD2B	RASEF	CT75	LARS2
RWDD4	TCEA3	CTA-14H9.7	CD2AP
S1PR3	PPM1A	CTA-223H9.9	ALOX5AP
SAA2///SAA1	NASP	CTA-246H3.12	ALOX15
SAA2-SAA4///SAA2///SAA1	RWDD2A	CTA-292E10.8	GAST
SAA2-SAA4///SAA4	FBLN5	CTA-339C12.1	FRMD3
SAMD9	GCA	CTA-384D8.34	GCA
SAMSN1	CMAS	CTA-38K21.2	TXN2
SAP18	TSPAN12	CTA-390C10.9	GORASP2
SASH1	SERPINH1	CTA-407F11.8	COPD
SASH3	MIR21///VMP1	CTA-520D8.2	APPL1
SBF2	CLPTM1L	CTA-992D9.11	GATA6
SCAMP1	WBP4	CTAGE6	NPAS4
SCAMP5	C2orf69	CTAGE9	GFER
SCARNA15	BTF3L4	CTB-102L5.4	GFPT1
SCD	TMEM40	CTB-102L5.7	GHR
SCEL	PTPRZ1	CTB-102L5.8	CBLIF
SCFD2	ALDH1L2	CTB-102L5.9	GLA
SCIN	ZDHHC13	CTB-107G13.1	SLC39A1
SCNN1G	LGALS7B///LGALS7	CTB-108O6.2	SPINK4
SDF2L1	SCARNA15	CTB-131K11.1	DESI1
SDR16C5	CCL19	CTB-134H23.3	ANGPT2
SDR9C7	ERAP1	CTB-147C22.9	DLL1
SEC11C	ERI2	CTB-158D10.3	GPR39
SEC14L1	KAT2B	CTB-163K11.1	FFAR2
SEC24A	ANGPT1	CTB-164N12.1	GPS2
SEC24D	PLA2G7	CTB-181H17.1	GSN
SECISBP2L	NHS	CTB-184G21.3	GSR
SEL1L	CCR2	CTB-187M2.2	ICOS
SEL1L2///GPR37	BMP1	CTB-193M12.3	RMC1
SEL1L3	SRD5A1	CTB-25B13.5	CFH
SELE	RRP15	CTB-31N19.7	KCNIP1
SELL	UBE2J1	CTB-31O20.3	ANXA6
SELM	IL7	CTB-32O4.5	HLA-DMA
SELP	THAP2	CTB-35F21.3	AOC2
SELPLG	DLX3	CTB-35F21.5	ONECUT1
SEMA3C	MRVI1	CTB-41I6.2	HTN1
SEMA6D	CMAHP	CTB-47B11.3	HTR2A
SERBP1	TRAC	CTB-49A3.4	IGFALS
SERINC2	ARHGAP26	CTB-54I1.2	IKBKB
SERINC5	FBXO3	CTB-55O6.10	IL1R1
SERPINA1	RASAL3	CTB-58E17.9	IL6ST
SERPINB11	OSBPL8	CTB-5E10.3	IL12B
SERPINB13	TP63	CTB-77H17.1	AQP9
SERPINB5	CLCA4	CTB-83J4.2	ITGAX
SERPINB7	RAB39B	CTB-92J24.2	KCNJ6
SERPINB8	DUOX1	CTBS	ACAT1
SERPINB9	WISP1	CTC1	KISS1
SERPINE1	IMPA2	CTC-205M6.5	KLK1
SERPINH1	MDM4	CTC-248O19.1	KRT18
SERPINI1	ASF1A	CTC-261N6.1	C1QTNF12
SERTAD4	SEL1L2///GPR37	CTC-265F19.1	LDHA
SETD6	SFRP2	CTC-265F19.2	LECT2
SETD9	FAT4	CTC-265F19.3	LGALS1
SF1	GIMAP1	CTC-273B12.7	LIF
SFMBT2	SHC1	CTC-304I17.3	LMX1A
SFRP2	B3GNT5	CTC-304I17.5	CIMT
SFRP4	DMKN	CTC-308K20.1	MIR107
SGK223	MN1	CTC-338M12.7	MIR130A
SGMS1	FBP1	CTC-338M12.9	MIR199A1
SGSM2	SLAIN2	CTC-342M10.2	MIR199A2
SH2B3	SETD6	CTC-353G13.1	MIR20A
SH2D3C	CPM	CTC-359M8.1	MIR29C
SH3BP2	TARP///TRGV9///TRGC2	CTC-367F4.1	MIR30C1
SH3D19	PPID	CTC-378H22.1	MIR30C2
SH3GL3	IFI35	CTC-428G20.6	MIR320A
SH3KBP1	DST	CTC-436K13.1	MIR33A
SH3RF2	XCL2///XCL1	CTC-436K13.2	MIR34C
SH3YL1	LOC285902///ZNF273	CTC-436K13.3	SMAD7
SHANK3	ZNF711	CTC-441N14.4	MAPT
SHC1	ALDH1A3	CTC-448D22.1	DNAJB3
SHROOM3	BTBD7	CTC-457E21.11	DEFB103A
SHTN1	LYZ	CTC-459F4.1	MBP
SIAH1	SNORD50B///SNORD50A	CTC-467M3.3	MDM2
SIDT1	SDR9C7	CTC-482H14.5	MEF2A
SIKE1	NKG7	CTC-499B15.8	MMP7
SIPA1L2	DHRS9	CTC-505O3.3	MMP12
SIT1	CSGALNACT1	CTC-508F8.1	MMP13
SLA	IL6ST	CTC-512J14.7	MMP14
SLAIN2	FZD5	CTC-518B2.12	MRC1
SLAMF1	PAPSS2	CTC-518B2.8	MT1E
SLAMF6	TNFRSF11A	CTC-518B2.9	MT1X
SLAMF7	SLURP1	CTC-523E23.1	MTHFD1
SLC12A8	RALBP1	CTC-525D6.5	ACLY
SLC13A5	SLC7A8	CTC-535M15.2	NF2
SLC15A1	KDM3A	CTC-546K23.1	NFKBIA
SLC15A2	FKBP2	CTC-548K16.6	NM
SLC16A6	HBD	CTC-558O2.2	NOTCH1
SLC16A7	KIAA0368	CTC-573N18.1	NPHS1
SLC16A9	IL20RA	CTC-575N7.1	TRIM72
SLC17A9	FAM69A	CTC-756D1.2	OCA2
SLC19A2	LGR4	CTCFL	OPRM1
SLC1A5	FTL	CTD-2006K23.1	P2RX1
SLC22A23	LOC100134445	CTD-2008A1.1	P2RX4
SLC25A43	UBR3	CTD-2008A1.3	P2RX5
SLC25A45	LINC00525	CTD-2008L17.1	P2RY1
SLC27A6	MSX2	CTD-2008L17.2	P2RY2
SLC28A3	PKHD1L1	CTD-2012K14.6	DUOX2
SLC2A10	FMO1	CTD-2012K14.7	PAK1
SLC2A13	TRAM1	CTD-2013N24.2	IL20
SLC2A14///SLC2A3	IGFBP3	CTD-2015H3.2	PCBD1
SLC2A3	CSE1L	CTD-2017C7.1	GAL
SLC35F5	EIF1AX	CTD-2017C7.2	METTL9
SLC38A10	NCKAP1	CTD-2024P10.2	NT5C3A
SLC38A5	ATP11B	CTD-2026G22.1	BFAR
SLC39A6	BMP2K	CTD-2026K11.6	PCYT1A
SLC39A7	CFH	CTD-2033A16.1	PDCD1
SLC39A8	CTHRC1	CTD-2034I4.1	IL23A
SLC41A2	TNFRSF10C	CTD-2034I4.2	HDAC7
SLC44A5	HBA2///HBA1	CTD-2035E11.3	ATP6V1H
SLC47A2	PKP1	CTD-2036P10.3	GPRC5B
SLC6A4	AKR1B10	CTD-2049O4.1	PEG3
SLC7A11	RSF1	CTD-2066L21.1	PFKM
SLC7A7	GNE	CTD-2083E4.7	ATP5PF
SLFN11	LMF1	CTD-2126E3.1	PGF
SLIT2	SQLE	CTD-2144E22.5	PHB
SLITRK6	KLF5	CTD-2145A24.5	SLC25A3
SLK	GRHL1	CTD-2161F6.2	PIK3C2G
SLURP1	GLRX	CTD-2168K21.2	PKLR
SMAP2	NIPSNAP3A	CTD-2184D3.3	PKNOX1
SMARCA4	CXADR	CTD-2185K10.1	PLA2G1B
SMC3	SRPRB	CTD-2195M15.3	PLAG1
SMCHD1	PLEKHO1	CTD-2197I11.1	PLAGL1
SMIM14	HSDL2	CTD-2200A16.1	PLCG1
SMPDL3A	EMP3	CTD-2201E18.7	PLD1
SMPDL3B	G2E3	CTD-2201E18.8	PLK1
SMYD2	WWP1	CTD-2203K17.1	PLXNA2
SNAP25	NDUFS1	CTD-2210P24.1	DUOX1
SNORA29///TCP1	NT5DC1	CTD-2218K11.2	FAM3B
SNORD50B///SNORD50A	SKAP2	CTD-2227E11.1	NANS
SNRPE	ARHGEF40	CTD-2228A4.1	TERF2IP
SNX16	ADAMTS2	CTD-2245F17.6	POR
SNX20	LYST	CTD-2247C11.4	TRPM7
SNX21	ZNF658	CTD-2249K22.1	TMEM132A
SNX24	SLC47A2	CTD-2251F13.1	CEP55
SOCS3	LSP1	CTD-2265O21.7	PTPA
SOCS6	CD69	CTD-2284J15.1	QRSL1
SOWAHC	AIM2	CTD-2292M16.8	RNLS
SOX2	SLAMF8	CTD-2293H3.1	MEG3
SOX21-AS1	ADAMTS1	CTD-2293H3.2	SRGN
SOX6	FAM129A	CTD-2298J14.2	PRKAB2
SOX9	SYNE2	CTD-2302E22.4	SLC30A6
SP140	WEE1	CTD-2307P3.1	ATF7IP
SPAG16	SUGT1	CTD-2308B18.4	PRKAR1A
SPAG17	ITPR2	CTD-2308N23.4	CNDP2
SPAG4	RAB21	CTD-2313J17.5	PRKCD
SPAG9	ANTXR2	CTD-2320J21.2	DOK5
SPATA5L1	PCDHB14	CTD-2331H12.7	SULF2
SPATS2	RAET1E	CTD-2337A12.1	AZGP1
SPCS2	GDF15	CTD-2342N23.3	MEPE
SPCS3	PKN1	CTD-2350C19.2	CHPT1
SPEN	PLD3	CTD-2366F13.1	MIR20B
SPHAR///RAB4A	REV1	CTD-2366F13.2	ABHD6
SPIN4	HOMER1	CTD-2370N5.3	MIR495
SPRR2G	TRIM27	CTD-2373J6.1	ARID1B
SPRYD7	SAMHD1	CTD-2374C24.1	KLHL42
SPTLC3	HTR3A	CTD-2376I20.1	SEMA6A
SQLE	KRT2	CTD-2382H12.2	PREX1
SRD5A1	FAM65B	CTD-2509G16.5	MAGEE1
SREK1IP1	ADH7	CTD-2516F10.2	NCOA5
SRGN	DUOXA1	CTD-2524L6.3	PTPN9
SRI	ERGIC1	CTD-2525I3.3	ZNF410
SRPK2	ZNF165	CTD-2529O21.1	PTPRN
SRSF11	LOC100506990	CTD-2530N21.4	PVALB
SSR3	RTN4	CTD-2532K18.2	ARHGAP22
SSR4	CTTNBP2	CTD-2533K21.4	FAM3A
SSX2IP	FIGNL1	CTD-2534J5.1	RORC
ST3GAL1	SLC16A7	CTD-2540B15.11	BCR
ST6GAL1	CNTNAP3B///CNTNAP3P2///CNTNAP3	CTD-2541J13.1	MIR486-1
ST6GALNAC4	PLAUR	CTD-2542L18.1	RRAS
ST8SIA4	MEF2B///BORCS8///BORCS8-MEF2B	CTD-2545H1.2	RXRG
STAB1	ESCO1	CTD-2547G23.2	S100B
STAP1	IL1A	CTD-2547L16.1	TSPAN31
STK17B	EPHA7	CTD-2547L16.4	MSMO1
STK39	B9D1	CTD-2555K7.2	SRL
STOX2	KLF8	CTD-2560E9.3	BID
STRA6	SAMD9	CTD-2561F5.1	CXCL5
STRN	RDH12	CTD-2562J17.4	SDC1
STX17	LGALS1	CTD-2576D5.4	SDC2
STX19	C1QB	CTD-2582D11.1	NOD2
STXBP3	CHMP4B	CTD-2583P5.3	XYLT2
STXBP5	ZNF652	CTD-2588C8.8	ABCG8
STYX	MS4A7	CTD-2647E9.3	AGXT2
SUGT1	BNIPL	CTD-2650P22.2	PINK1
SULF1	GOLGA2	CTD-2651B20.3	SLAMF1
SUSD4	PF4	CTD-2659N19.10	SLC2A5
SVIL	GALNT7	CTD-2666L21.1	SLC6A2
SYNCRIP	POGK	CTD-3010D24.3	SLC16A1
SYNE1	MMP13	CTD-3032J10.4	SNRNP70
SYNE2	DKK3	CTD-3051D23.4	SORD
SYNJ2	FCRL3	CTD-3074O7.5	SOX4
SYNPO2	BTN3A2	CTD-3080F16.3	SPINK1
TACC2	LRBA	CTD-3088G3.8	SREBF2
TADA1	PEX3	CTD-3110H11.1	SSTR5
TAF15	PRMT3	CTD-3113P16.5	STAT4
TAGAP	TLR8	CTD-3118D11.2	STAT5B
TAGLN	PAX5	CTD-3118D7.1	STX4
TAOK1	GGNBP2	CTD-3149D2.3	BSG
TAPBP	AP1AR	CTD-3149D2.4	KLF5
TAPBPL	LOC100506123///LOC100506076	CTD-3154N5.1	TAPBP
TBC1D1	RABAC1	CTD-3157E16.2	TERC
TBC1D10C	HSPG2	CTD-3193O13.11	TERT
TBC1D9	F3	CTD-3194G12.2	TF
TBL1X	CEP76	CTD-3195I5.3	THBS1
TBXAS1	GUCY1A2	CTD-3195I5.4	KLF10
TCAIM	IGHG1	CTD-3216D2.5	TKT
TCEA3	IFT27	CTD-3220F14.1	TLE1
TCF4	PRKACB	CTD-3224K15.3	TLR3
TCIRG1	IKBIP	CTD-3234P18.6	SERPING1
TCTEX1D2	DUSP6	CTD-3247F14.2	CRISP2
TDO2	PTPRG	CTDSPL	TRH
TDP2	WDR41	CTH	TTN
TEK	MOB3A	CTHRC1	TXN
TENM2	HMGN5	CTLA4	UCHL1
TET2	PLAGL1	CTNNAL1	UGT2B15
TET3	P2RX7	CTNNBIP1	VIPR1
TFAP2A	HELLS	CTR9	VLDLR
TFAP2C	SERINC2	CTRC	VTN
TFDP1	TAPBP	CTRL	WNT5A
TFPI	FBXO22	CTSH	SLC30A1
TGFB3	WARS	CTSL	SLC25A20
TGFBR3	C21orf91	CTSLP8	ST8SIA4
TGM2	MIR155///MIR155HG	CTSO	SLC52A2
TGM5	TRERF1	CTSS	GHS
TGM7	EFNA5	CTSV	ANKRD55
TGS1	INHBA	CTSZ	NR4A3
THAP2	TRAC///TRAJ17///TRAV20///TRDV2	CTTN	ACAD10
THEMIS2	LCE3D	CTTNBP2	KMT2D
THY1	HMGCS1	CTU1	CALR
TIAM1	VPS8	CTXND1	CAMP
TIE1	MSI2	CUEDC1	CAPN2
TIMP1	ARHGAP29	CUL4A	CAPN3
TIMP4	PAPLN	CUTA	SESN2
TINAGL1	CDC42BPA	CUTALP	CRISPLD2
TLR10	CDK2AP2	CUX1	ANGPTL6
TLR8	RPTN	CWH43	ARID5B
TLR9	CADM1	CX3CL1	SPZ1
TM2D1	DCC	CXADR	OGT
TM4SF18	ATP8A1	CXADRP3	FCN3
TM7SF3	KDELR1	CXCL1	CAV3
TMC8	MMP2	CXCL11	KLF7
TMEM106B	KDSR	CXCL12	SUCLA2
TMEM117	NLRC3	CXCL13	SOCS2
TMEM140	MRC1	CXCL14	TSC22D1
TMEM14A	INTS7	CXCL2	PER2
TMEM154	TAOK1	CXCL3	SPHK1
TMEM156	STRAP	CXCL6	HSPB3
TMEM159	IL27RA	CXCL8	P2RX6
TMEM17	GPR183	CXCL9	CD5L
TMEM176A	CAMSAP2	CXCR1	IL32
TMEM176B	CDH11	CXCR4	SFXN1
TMEM184A	ABCB10	CXCR6	NPEPPS
TMEM237	ZDHHC11B///ZDHHC11	CXorf49B	GFPT2
TMEM246	FGL2	CXorf58	NR1I3
TMEM254	GALNT12	CXXC5	CDC42
TMEM263	VAMP1	CYB561A3	CDH2
TMEM267	USP1	CYB561D2	AKT3
TMEM35B///ZMYM6	CHAC1	CYB5A	OCTN3
TMEM40	ERG	CYB5R2	MIR708
TMEM43	COL21A1	CYB5R3	C20orf181
TMEM45B	ZBTB7A	CYBA	MICC
TMEM56	DNAJC1	CYBB	HMGA1P8
TMEM64	MALAT1	CYBRD1	DIP
TMEM79	SLITRK6	CYFIP1	WASHC1
TMEM8A	PCDH7	CYFIP2	LINC00994
TMOD3	OLFML3	CYGB	GNG12-AS1
TMPRSS11D	CD74	CYLD-AS1	DEFB4B
TMPRSS2	GLT8D2	CYMP	C4B_2
TNFAIP6	PHLPP1	CYP11A1	BOP
TNFRSF10C	FOXF1	CYP19A1	MIR1910
TNFRSF11A	EPHX2	CYP1B1	ALL2
TNFRSF17	TOP2A	CYP21A2	MIR3188
TNFRSF19	PSORS1C2	CYP26A1	MIR3939
TNFRSF1B	LOC100506248///MIR1244-2///MIR1244-3///MIR1244-1///LOC728026///PTMA	CYP27B1	MIR3666
TNFSF12-TNFSF13///TNFSF13	FFAR2	CYP27C1	VIM-AS1
TNFSF13	TUBB2B///TUBB2A	CYP2C18	LY75-CD302
TNFSF13B	LOC102724093///GOLGA6L4///GOLGA6L9///GOLGA6L5P	CYP2C19	RBM14-RBM4
TNS3	PAK6	CYP2J2	RPS10-NUDT3
TOB2	C5orf24	CYP2S1	COMMD3-BMI1
TOM1L1	UGT2B17	CYP2U1-AS1	MIR4756
TOP1	ALS2CL	CYP2W1	MIR4463
TOP2A	RALGAPA1///RALGAPA1P1	CYP39A1	PLUT
TP53AIP1	LPGAT1	CYP3A4	OPN1MW3
TP53INP1	MNDA	CYP3A43	PREB
TP63	ANXA9	CYP3A5	HIPK3
TPM1	LEPROT///LEPR	CYP3A7	CDH13
TPPP	LOC653602///FAM84A	CYP4F11	RBM6
TPPP3	RBPMS	CYP4F12	TSHZ1
TPR	USP38	CYP4F29P	MPHOSPH10
TPRG1	C12orf66	CYP4F30P	NUTF2
TPST2	ZNF367	CYP4F35P	TRIM13
TRAC	ASPRV1	CYP4F62P	CDK6
TRAC///TRAJ17///TRAV20///TRDV2	MUC4	CYP4F8	FLOT1
TRAF3IP3	MDK	CYP51A1	OLIG2
TRAM2	LOR	CYP7A1	THRIL
TRBC1	SNX16	CYP7B1	ZMPSTE24
TRERF1	PTPN13	CYREN	FSTL3
TRIB1	TRIM13	CYRIA	LOC102723971
TRIM13	BCL2A1	CYS1	LOC102723996
TRIM33	ECM1	CYSLTR2	CBSL
TRIM59///IFT80	PAPPA	CYSTM1	SIGMAR1
TRIM7	ALDH3B2	CYTH2	TCIRG1
TRMT13	ASS1	CYTH4	CDKN3
TRPS1	SLC2A13	CYTIP	WARS2
TSC22D3	AQP1	CYTOR	KLF2
TSHZ1	THRAP3	DAAM1	CITED2
TSPAN11	GPR34	DAB2	DLC1
TSPAN13	ANKRD44	DACH2	ATP8A1
TSPAN18	SMOC2	DAG1	PEMT
TSPAN5	SEC61A1	DAGLA	NSA2
TSR1	YES1	DAGLB	SPON2
TTC39A	LOC100996760	DALRD3	SPON1
TTC39B	JMY	DAO	RBM14
TTC9	CSNK1A1	DAP	LYPLA1
TTL	EREG	DAPK1-IT1	IFI30
TUBA4A	VIMP	DAPK2	FAM3C
TUBB2A	NUCKS1	DAPL1	CDX2
TUBB2B///TUBB2A	PRKX	DARS1-AS1	SALRNA1
TUFT1	LIMCH1	DAZAP1	TIMM44
TUSC3	BTN3A3	DBET	CAP1
TWF1	CCR7	DBI	UNC13B
TXN	BAG5	DBNDD1	CARM1
TXNDC11	IL19	DBP	CEBPA
TXNDC15	SCARA5	DBT	HYOU1
TXNIP	PRELID3B	DBX2	TEMPS
TXNL4A	NECTIN4	DCAF10	PERCC1
TYRP1	CXCL2	DCAF11	CERNA3
UBD///GABBR1	DCT	DCAF6	PROCR
UBE2B	SPIN4	DCANP1	CECR
UBE2J1	ANKRD12	DCD	AGPAT1
UBE2V2	BIRC3	DCDC2	SPTLC1
UBR3	KCNJ15	DCK	SLC35A1
UCHL3	PCYOX1	DCN	SLC19A2
UCP2	ANKRD11	DCST1	OLFM4
UEVLD	HOPX	DCT	LRP1-AS
UGT1A3///UGT1A1///UGT1A4///UGT1A9///UGT1A5///UGT1A6///UGT1A7///UGT1A8///UGT1A10	HAS2	DCTN6-DT	NPC2
UGT2B17	PNISR	DDAH2	CENPA
UHMK1	DENND4C	DDC-AS1	USP16
UNC13B	CPLX1	DDHD1	IGF2BP1
UNG	SOX18	DDIAS	IGF2BP3
URI1	GHR	DDIT4L	CST12P
USP1	CDC42-IT1	DDO	SIRT1-AS
USP2	SATB2	DDR1	CTCF
USP38	NAMPT	DDTL	CD226
USP53	CCND2	DDX11	MCS+9.7
UTP11	SEC22C	DDX11L16	EBP
UTP15	ADK	DDX19A	CTSC
VAV1	TNFSF13B	DDX21	CAPN9
VAV3	LUZP1	DDX25	LOC107832851
VCAM1	SPINK6	DDX27	SLC17A3
VCAN	ZNF107	DDX31	CFTR
VCPKMT	PTGR1	DDX39A	STARD10
VIM	CCDC80	DDX39B	CGA
VLDLR	KRT15	DDX3ILA1	WASF3
VMO1	MLLT10	DDX3X	CPLX1
VNN1	HIVEP3	DDX43	CGB3
VNN2	HS6ST2	DDX47	CEACAM3
VOPP1	GPR27	DDX49	PPP1R13L
VPS13C	HBG2///HBG1	DDX50	CCL27
VPS41	COL5A2	DDX52	CYP46A1
VPS8	COL12A1	DDX54	CEACAM7
VSNL1	IL6	DEAF1	CD300C
VTA1	ZEB1	DECR2	NMU
VWF	OTUD6B	DEFA1B	FGL2
WAS	RHOBTB3	DEFA9P	MALT1
WASL	WDR66	DEFB1	EHD1
WBP4	LOC101930400///AKR1C2///AKR1C1	DEFB105A	METAP2
WDFY2	LILRB2	DEFB108B	LIAS
WDR20	LOC100509457///HLA-DQA2///HLA-DQA1	DEFB109F	LOC110806263
WDR26	EGR1	DEFB116	ESM1
WDR41	ENPP4	DEFB119	ADAMTS13
WDR47	RNASE7	DEFB122	BTN2A1
WDR66	ADAMDEC1	DEFB127	PTPRT
WEE1	MIR6732///ZC3H12A	DEFB130A	TREH
WFDC1	MPHOSPH8	DEFB130C	MAP4K5
WFDC5	MFAP2	DEFB131A	CHEK2
WFS1	LOC728061	DEFT1P	CHM
WIPF1	MSH2	DEGS1	AKAP13
WISP1	DCUN1D1	DENND2A	CHN2
WNK1	ARID2	DENND2C	BIRC8
WNT2	FERMT2	DENND3	PTGDR2
WNT2B	MIR99AHG	DENND4C	LINC02605
WWP1	MTHFD2	DENND5A	SLCO2B1
WWTR1	CHURC1	DENND5B	MGAT4A
XBP1	NFAT5	DENND6B	SLC46A1
XCL1	WFDC12	DEPTOR	ACOT7
XCL2///XCL1	AGO2	DERL1	CHRNA4
XDH	RPL37A	DERL3	TXNRD3
XG	CCL15-CCL14///CCL14	DEXI	CHRNB4
XGY2///XG	SLC28A3	DFFA	AD7
XK	RAPGEFL1	DGCR2	TIRAP
YBX3	ANOS1	DGCR5	OSBPL8
YES1	LGALS8	DGKB	CIDEA
YOD1	GZMA	DGKD	CKB
YWHAZ	ELF3	DGKH	CKM
ZADH2	CTSV	DGUOK-AS1	ADCYAP1
ZAP70	CD46	DHCR24	SLC22A12
ZBED6	HLA-DPA1	DHCR24-DT	OLIG1
ZBP1	C6orf15	DHRS1	TADA1
ZBTB38	PI15	DHRS2	THEM4
ZBTB43	CYP1B1	DHRS3	DCD
ZC3H12D	CDH19	DHRS4-AS1	AP3S1
ZC3H8	TLR1	DHRS4L1	ADD1
ZCCHC6	HLA-DRA	DHRS4L2	CLCN2
ZCCHC7	PDIA6	DHRSX	CLCN3
ZDHHC11B///ZDHHC11	SLC6A6	DHX32	CLCN5
ZDHHC13	GMDS	DHX35	CLK2
ZDHHC21	DYRK2	DHX38	GGTA2P
[truncated: 7,104 more rows]
