# Supplementary material for: Identification of cross-talk pathways and ferroptosis-related genes in periodontitis and type 2 diabetes mellitus by bioinformatics analysis and experimental validation
Source: Front Immunol. 2022 Sep 29;13:1015491. doi: 10.3389/fimmu.2022.1015491 (PMC9556735; doi:10.3389/fimmu.2022.1015491)
Supplement: Supplementary file 1 [file DataSheet_1.zip › Supplementary Table S3.xlsx]

## Sheet: Sheet1
correlation coefficients between cross-talk genes and FRGs
	ALDH3A2	ALOX12B	ALOX15B	ALOX5	ARF6	CEBPG	CHAC1	CHP1	CXCL2	CYBB	EGFR	ENPP2	GDF15	HERPUD1	HSD17B11	IL1B	IL6	IREB2	LURAP1L	MMP13	MTF1	NCF2	NFE2L2	NQO1	PEX3	PIR	RGS4	SCD	SLC1A5	SLC7A11	TFAP2A	TP63	XBP1
ADA	-0.422893	-0.36533	0.576609	0.669558	-0.437875	-0.391971	0.446963	-0.259803	0.177809	0.479976	-0.427345	0.650831	0.195498	0.665217	0.518862	0.653317	0.387838	-0.515755	0.54751	0.441025	-0.253426	0.674043	-0.579418	-0.395027	-0.467011	-0.433452	0.474689	-0.161472	0.600998	0.474536	-0.233265	-0.171382	0.716066
AKR1B1	-0.444407	-0.256506	0.590355	0.634207	-0.482474	-0.400988	0.446092	-0.285411	0.15554	0.481681	-0.339856	0.669104	0.115926	0.678055	0.522297	0.65527	0.378566	-0.492841	0.554375	0.450138	-0.227817	0.704531	-0.532176	-0.377862	-0.515216	-0.420008	0.486234	-0.227627	0.622551	0.51713	-0.170294	-0.173831	0.708466
ALDH2	0.673809	0.541394	-0.303835	-0.247276	0.506038	0.662303	-0.501028	0.606241	-0.117224	-0.562545	-0.100113	-0.446683	0.233697	-0.520754	-0.329058	-0.468474	-0.263333	0.345129	-0.282916	-0.356031	0.619418	-0.345843	0.474792	0.473002	0.433622	0.779726	-0.389247	0.0919217	-0.201269	-0.343747	0.449537	0.142351	-0.472097
ALOX5	-0.328744	-0.230025	0.598017	1	-0.434734	-0.309422	0.365968	-0.126525	0.210677	0.383285	-0.385799	0.527113	0.359044	0.556312	0.31496	0.54632	0.351326	-0.491461	0.406318	0.281711	-0.150979	0.519096	-0.346887	-0.470178	-0.522378	-0.319903	0.331866	0.0327146	0.682977	0.302229	0.0867637	0.111215	0.588229
APOE	-0.300432	-0.0517303	0.53381	0.690139	-0.364527	-0.235971	0.233385	-0.066984	0.144028	0.272846	-0.308968	0.423686	0.331856	0.322889	0.175485	0.36106	0.292972	-0.412905	0.366945	0.282157	-0.0243837	0.354247	-0.254012	-0.395587	-0.511093	-0.198616	0.334368	0.0369668	0.63561	0.196821	0.215899	0.0971247	0.392145
APPL1	0.630219	0.377792	-0.511889	-0.52463	0.591837	0.641206	-0.549901	0.50104	-0.175828	-0.382887	0.0733296	-0.378844	-0.210797	-0.480176	-0.237296	-0.467681	-0.226413	0.702616	-0.250848	-0.275077	0.489561	-0.373333	0.640325	0.455276	0.734813	0.633366	-0.313983	0.292199	-0.537249	-0.100855	0.220069	0.346932	-0.544448
BDNF	0.442095	0.429216	-0.665676	-0.707816	0.537995	0.438744	-0.344466	0.300016	-0.27588	-0.470657	0.263354	-0.6376	-0.159826	-0.591972	-0.4441	-0.606415	-0.444487	0.487972	-0.485733	-0.431186	0.267396	-0.524257	0.481924	0.569438	0.527699	0.490612	-0.463147	0.0181108	-0.616842	-0.461928	0.0695803	0.0256988	-0.669896
BLM	-0.515069	-0.436533	0.241553	0.242893	-0.414411	-0.45556	0.546853	-0.556274	0.128793	0.544467	-0.0153521	0.517888	-0.108559	0.64339	0.527734	0.395693	0.242253	-0.35266	0.211415	0.287938	-0.532059	0.455914	-0.525762	-0.350592	-0.294952	-0.547241	0.255667	-0.388282	0.237954	0.330066	-0.509204	-0.413441	0.631428
BMP6	-0.383513	-0.168942	0.135214	0.185801	-0.347378	-0.406602	0.334605	-0.374693	0.285459	0.263776	0.0596478	0.0966618	0.0832646	0.228529	-0.00258734	0.152947	0.136717	-0.278659	0.00122873	0.0764672	-0.378748	0.107483	-0.286979	-0.158251	-0.381827	-0.337759	0.103689	-0.0962102	0.15274	-0.0604591	-0.0997133	-0.144381	0.196818
C3	-0.398213	-0.333398	0.668496	0.619906	-0.449251	-0.472679	0.362672	-0.315749	0.257463	0.483821	-0.251355	0.710256	0.0896473	0.5556	0.445103	0.553207	0.374382	-0.513618	0.544996	0.460581	-0.263827	0.504129	-0.50822	-0.500862	-0.501713	-0.42213	0.558761	-0.159495	0.627425	0.467623	-0.142245	-0.163472	0.653726
CAMK1D	0.148932	0.385407	-0.325796	-0.370808	0.171944	0.100585	-0.0541526	0.164494	-0.228378	-0.327528	0.455567	-0.533739	-0.182188	-0.371817	-0.565473	-0.380668	-0.334456	0.3419	-0.402478	-0.450415	0.19099	-0.455527	0.343005	0.227907	-0.0523127	0.169442	-0.236708	0.150604	-0.239453	-0.303511	0.318337	0.0454274	-0.455699
CCL5	-0.21851	-0.311176	0.304826	0.406688	-0.218494	-0.214923	0.177478	-0.246561	0.144885	0.326095	-0.250611	0.505027	0.0983011	0.323305	0.454351	0.224881	0.231206	-0.289261	0.279046	0.294134	-0.118893	0.476364	-0.435405	-0.314791	-0.232148	-0.154227	0.126879	-0.384215	0.256757	0.0438752	-0.114299	-0.326618	0.38953
CD163	-0.29712	-0.34897	0.367413	0.562395	-0.246595	-0.214176	0.269705	-0.260222	0.062723	0.565717	-0.436634	0.72776	0.0938099	0.589907	0.668392	0.480854	0.375675	-0.348736	0.51231	0.51362	-0.14627	0.675165	-0.477776	-0.384192	-0.219989	-0.348792	0.305916	-0.239418	0.341942	0.407273	-0.327566	-0.20471	0.68686
CD36	0.534066	0.503271	-0.426344	-0.414386	0.499544	0.617502	-0.397276	0.35125	-0.222301	-0.382672	-0.0733558	-0.32437	-0.0783675	-0.364761	-0.110011	-0.434823	-0.210086	0.378485	-0.201807	-0.259724	0.440255	-0.228337	0.315792	0.41617	0.592324	0.59262	-0.324226	0.000366078	-0.45952	-0.144932	0.133101	0.0292446	-0.420934
CD38	-0.528375	-0.434887	0.461937	0.604485	-0.534902	-0.496232	0.636052	-0.42635	0.114935	0.531043	-0.308309	0.665093	0.0188378	0.874862	0.585569	0.52817	0.327442	-0.45228	0.377895	0.350211	-0.412232	0.623894	-0.643737	-0.473979	-0.485889	-0.585857	0.340629	-0.231641	0.509165	0.386738	-0.346692	-0.266065	0.848249
CDHR1	0.57955	0.586853	-0.45068	-0.502379	0.365988	0.538908	-0.469854	0.334641	-0.106414	-0.523144	0.087426	-0.589584	-0.0668303	-0.649397	-0.483724	-0.554963	-0.333918	0.276916	-0.421203	-0.403793	0.452027	-0.475737	0.456804	0.478922	0.392514	0.605339	-0.444339	0.100947	-0.40912	-0.438562	0.349224	0.143107	-0.650277
CDKN2B	0.618331	0.389018	-0.250881	-0.154969	0.584603	0.757375	-0.476109	0.656106	-0.165153	-0.452094	-0.282549	-0.31705	0.265476	-0.395304	-0.138143	-0.284717	-0.0737088	0.308919	-0.105955	-0.0749538	0.645697	-0.220256	0.46666	0.336739	0.585544	0.643403	-0.231606	0.360121	-0.275452	-0.0833992	0.287231	0.357165	-0.381923
CFB	-0.381728	-0.121586	0.605371	0.678856	-0.410675	-0.243712	0.272176	-0.14405	0.174661	0.388678	-0.387505	0.522264	0.332317	0.466547	0.335824	0.520471	0.415519	-0.465307	0.407022	0.448543	-0.100153	0.455066	-0.343521	-0.430375	-0.483033	-0.348633	0.400077	-0.0431791	0.655374	0.367986	-0.00704079	-0.0219123	0.611085
CXCL12	-0.15876	-0.306489	0.384735	0.527486	-0.236956	-0.278154	0.151451	-0.175753	0.118717	0.290309	-0.409489	0.649092	0.0379371	0.494175	0.581359	0.31922	0.350285	-0.399243	0.585903	0.449647	-0.128666	0.466877	-0.409629	-0.392568	-0.234444	-0.219341	0.381608	-0.145014	0.404154	0.263437	-0.110354	-0.0760471	0.545593
CXCL8	-0.265001	-0.161927	0.547584	0.475503	-0.318831	-0.203995	0.069192	-0.19095	0.419099	0.404696	-0.245713	0.506118	0.145773	0.331963	0.285065	0.763696	0.584969	-0.270143	0.547608	0.533431	-0.117416	0.52943	-0.173859	-0.228187	-0.186917	-0.247193	0.595942	0.0459975	0.471858	0.64446	-0.114956	0.111563	0.369179
CYBA	-0.643345	-0.293742	0.556774	0.65149	-0.612414	-0.607694	0.626952	-0.316188	0.192339	0.587431	-0.241046	0.504253	0.152068	0.718645	0.323835	0.536108	0.278656	-0.540875	0.333273	0.300462	-0.375511	0.434677	-0.451788	-0.498858	-0.683866	-0.612881	0.502088	0.0172868	0.648844	0.383506	-0.0952056	-0.038186	0.71771
DIO2	0.280566	0.309726	-0.218347	-0.230871	0.341585	0.315175	-0.204952	0.323807	-0.10181	-0.229937	0.081291	-0.21679	-0.11749	-0.273349	-0.239319	-0.16401	0.00321331	0.520756	-0.141695	-0.125527	0.334605	-0.173494	0.471626	0.231946	0.263971	0.276311	-0.114649	0.283937	-0.108428	0.0384434	0.218193	0.15311	-0.224186
ELOVL6	0.706065	0.378416	-0.324521	-0.347346	0.523877	0.695856	-0.459522	0.583032	-0.137696	-0.523619	-0.0872261	-0.37452	-0.0655939	-0.471651	-0.246285	-0.401817	-0.163528	0.506297	-0.205916	-0.316978	0.619372	-0.355284	0.547879	0.425628	0.624438	0.698959	-0.254467	0.405271	-0.322699	-0.0975345	0.269884	0.269687	-0.456477
F3	0.497868	0.0824645	-0.224308	-0.384501	0.518304	0.470904	-0.388475	0.470662	-0.078625	-0.387008	-0.0618374	-0.267282	0.013326	-0.375339	-0.109629	-0.240304	-0.0791639	0.38644	-0.127628	-0.0991633	0.385761	-0.331345	0.396462	0.273601	0.583524	0.396675	-0.16015	0.150337	-0.300435	-0.0644756	-0.00264029	0.0678428	-0.334421
FABP4	-0.155816	-0.412463	0.359917	0.24377	-0.151837	-0.325117	0.211747	-0.24769	0.13585	0.264213	-0.0987595	0.458909	-0.0267567	0.402802	0.382483	0.251059	0.115973	-0.28969	0.316036	0.170557	-0.234567	0.231498	-0.399509	-0.218976	-0.123402	-0.237245	0.337891	-0.0957113	0.225418	0.350431	-0.270421	-0.146935	0.446073
FBN1	-0.166839	-0.188519	0.35738	0.495347	-0.228123	-0.156077	0.0457611	-0.129075	0.142763	0.367605	-0.274214	0.58473	-0.0425913	0.444215	0.492061	0.358047	0.376164	-0.160343	0.569797	0.428284	-0.0937458	0.435129	-0.155846	-0.375807	-0.133104	-0.19277	0.389282	0.0567879	0.326523	0.389287	-0.0438137	0.184629	0.426232
GDF15	-0.0178806	0.107146	0.192521	0.359044	-0.0412921	0.153243	-0.00928711	0.175275	0.0830883	-0.016303	-0.414005	-0.0771245	1	0.050207	-0.0622866	0.0871517	0.076816	-0.230486	-0.058819	0.0118887	0.12603	0.0236686	-0.0383069	-0.0756279	-0.14584	0.0830328	-0.0144965	0.0219598	0.201205	-0.0507495	0.165991	0.0331419	0.13792
GHR	0.690924	0.159302	-0.457714	-0.378916	0.58274	0.589464	-0.552435	0.314362	-0.209675	-0.406947	-0.183037	-0.169831	-0.0513172	-0.353764	0.154563	-0.411904	-0.129111	0.341882	-0.09021	-0.121792	0.455331	-0.154442	0.221869	0.304172	0.720076	0.606417	-0.368373	-0.198079	-0.556599	-0.250849	-0.0121911	-0.113683	-0.34714
HLF	0.807892	0.428089	-0.505017	-0.474839	0.596149	0.684837	-0.582379	0.551952	-0.212935	-0.596405	0.00894178	-0.492399	-0.0616854	-0.57524	-0.315689	-0.595637	-0.292587	0.539221	-0.323956	-0.381411	0.603698	-0.519719	0.59035	0.462659	0.631727	0.73067	-0.42866	0.154763	-0.487792	-0.325312	0.294114	0.167039	-0.582514
HMGCR	0.744986	0.499941	-0.580368	-0.539253	0.699314	0.788702	-0.591875	0.536809	-0.201038	-0.505579	-0.0939845	-0.460098	-0.0393928	-0.512242	-0.24282	-0.501331	-0.214289	0.543028	-0.268932	-0.272594	0.609926	-0.390239	0.535357	0.578143	0.801317	0.736364	-0.35889	0.202569	-0.576384	-0.16568	0.0892395	0.166551	-0.557054
HSD11B1	-0.417943	-0.437999	0.560752	0.488104	-0.375042	-0.416552	0.260624	-0.42225	0.286206	0.631692	-0.26071	0.821665	0.0109369	0.575538	0.61159	0.638671	0.462633	-0.430046	0.681985	0.612436	-0.338374	0.640067	-0.534413	-0.421389	-0.239226	-0.438417	0.572348	-0.234797	0.389999	0.611918	-0.414666	-0.182553	0.642385
HSPB8	0.475835	0.423541	-0.259056	-0.285748	0.435619	0.503546	-0.331269	0.481239	-0.141479	-0.410648	0.0121015	-0.360926	-0.0777453	-0.355399	-0.328151	-0.235634	-0.0887251	0.393561	-0.233781	-0.347152	0.565864	-0.264388	0.437727	0.359264	0.278233	0.471406	-0.208827	0.277065	-0.277458	-0.110881	0.292826	0.190436	-0.379102
IGF1R	0.419013	0.226022	-0.413442	-0.40838	0.511686	0.377728	-0.28419	0.403835	-0.15454	-0.285838	0.100865	-0.322713	-0.222105	-0.352245	-0.129764	-0.349271	-0.15848	0.564918	-0.210845	-0.256892	0.359965	-0.162038	0.34189	0.293056	0.367331	0.372913	-0.325805	0.104492	-0.362267	-0.266123	0.243034	0.0808181	-0.369596
IGFBP3	0.549808	0.593363	-0.165446	-0.0952743	0.355633	0.611686	-0.399692	0.514318	-0.0852353	-0.405291	-0.093816	-0.245232	0.0403117	-0.327107	-0.292512	-0.19542	-0.0816458	0.363128	-0.15901	-0.220007	0.526434	-0.158427	0.477219	0.323774	0.347685	0.602395	-0.27818	0.218992	-0.103826	-0.083963	0.390662	0.380559	-0.350225
IL18	0.612028	0.34788	-0.417032	-0.53762	0.519275	0.522177	-0.424147	0.450576	-0.135158	-0.439177	0.177133	-0.410232	-0.19358	-0.529729	-0.323851	-0.399259	-0.323308	0.6212	-0.317532	-0.378945	0.497797	-0.41063	0.562041	0.509608	0.609088	0.652237	-0.231817	0.14241	-0.433222	-0.0487133	0.140447	0.0990787	-0.502235
IL1B	-0.485122	-0.294599	0.53114	0.54632	-0.451779	-0.377835	0.282526	-0.315202	0.313905	0.471879	-0.179991	0.573927	0.0871517	0.499388	0.408711	1	0.512347	-0.389826	0.471279	0.433577	-0.265849	0.705096	-0.360954	-0.350427	-0.415277	-0.448536	0.463882	-0.1146	0.488476	0.593561	-0.202469	-0.0679884	0.540148
IL6	-0.309062	-0.145408	0.331116	0.351326	-0.226752	-0.117484	0.03752	-0.253992	0.498609	0.294145	-0.170249	0.423104	0.076816	0.34744	0.356395	0.512347	1	-0.231503	0.39191	0.394833	-0.105192	0.429501	-0.251869	-0.234603	-0.128957	-0.246438	0.330955	-0.0868752	0.256446	0.340033	-0.16096	-0.0774583	0.373322
KCTD15	0.548343	0.629318	-0.21609	-0.249027	0.318729	0.56106	-0.42736	0.561547	-0.0931729	-0.549572	0.0117345	-0.529692	0.0222531	-0.572415	-0.536464	-0.367795	-0.239291	0.3048	-0.254789	-0.32391	0.550394	-0.426353	0.560457	0.383794	0.307812	0.628603	-0.24722	0.483271	-0.111344	-0.202774	0.570743	0.504026	-0.592545
KDR	-0.26738	-0.333131	0.437848	0.364945	-0.331007	-0.361446	0.25563	-0.380404	0.241173	0.378189	-0.2611	0.676962	-0.158265	0.546152	0.611099	0.526504	0.396391	-0.38465	0.669121	0.443922	-0.355138	0.649572	-0.529575	-0.289293	-0.152425	-0.323574	0.464923	-0.184708	0.368153	0.521774	-0.321154	-0.1282	0.531888
LNPEP	0.181464	0.0249127	-0.306405	-0.301216	0.293843	0.185019	-0.122983	0.155388	-0.113568	-0.000272417	0.109221	-0.0823023	-0.342409	-0.158821	-0.0196352	-0.100794	-0.0773628	0.422384	-0.0103556	-0.149271	0.138077	0.0367421	0.261061	0.262166	0.349249	0.207044	-0.11247	0.210002	-0.325434	0.0814767	-0.0859313	0.245974	-0.2552
MAPT	0.480837	0.453408	-0.443037	-0.455319	0.312911	0.387511	-0.400781	0.303329	-0.242271	-0.590291	0.203274	-0.58585	-0.0925065	-0.586736	-0.476003	-0.4888	-0.314404	0.282536	-0.442195	-0.399863	0.324888	-0.467335	0.42606	0.418574	0.306456	0.507469	-0.454089	0.079871	-0.378478	-0.509094	0.359965	0.105016	-0.632703
MERTK	-0.30804	-0.309005	0.502402	0.706048	-0.413764	-0.334048	0.494573	-0.208349	0.1683	0.419738	-0.406536	0.642803	0.133181	0.728228	0.489007	0.485321	0.292068	-0.425932	0.495392	0.294973	-0.257322	0.607215	-0.521616	-0.41971	-0.420806	-0.369686	0.322807	-0.0209634	0.604953	0.335601	-0.0990554	-0.00149403	0.633443
MMP1	-0.397076	-0.224752	0.287283	0.300231	-0.268051	-0.253867	0.180556	-0.354194	0.148805	0.38613	-0.202545	0.47536	0.032316	0.378594	0.498229	0.51778	0.428088	-0.279471	0.395824	0.497458	-0.294022	0.58298	-0.370941	-0.277245	-0.163194	-0.358768	0.301135	-0.279113	0.211745	0.351327	-0.273678	-0.155186	0.413612
MMP3	-0.402171	-0.184752	0.233164	0.259523	-0.34281	-0.217783	0.246415	-0.37948	0.126561	0.400419	-0.234615	0.426193	0.0210614	0.451927	0.441022	0.564335	0.43685	-0.265466	0.259622	0.344875	-0.288755	0.57816	-0.406709	-0.245804	-0.173496	-0.409163	0.227432	-0.189103	0.233357	0.367715	-0.340709	-0.178084	0.451423
MMP9	-0.532147	-0.260692	0.591339	0.591495	-0.509187	-0.448946	0.353288	-0.369058	0.196592	0.575607	-0.218766	0.6686	0.156574	0.486901	0.364871	0.604153	0.323274	-0.482644	0.445346	0.446475	-0.295486	0.589614	-0.494824	-0.462544	-0.524038	-0.483952	0.431518	-0.189126	0.567362	0.406475	-0.135276	-0.160278	0.537777
NCF1	-0.466398	-0.331951	0.550132	0.713658	-0.555366	-0.415391	0.547507	-0.278119	0.156682	0.44954	-0.435461	0.565122	0.285706	0.725034	0.452631	0.578844	0.313964	-0.547828	0.354906	0.280271	-0.25501	0.654113	-0.606846	-0.45936	-0.58094	-0.438541	0.334639	-0.16569	0.641012	0.315624	-0.126789	-0.205839	0.702474
NFE2L2	0.484753	0.424093	-0.352978	-0.346887	0.475489	0.4417	-0.424277	0.536075	-0.132081	-0.388112	0.180305	-0.539152	-0.0383069	-0.578362	-0.494166	-0.360954	-0.251869	0.570752	-0.37555	-0.364883	0.461901	-0.482496	1	0.361025	0.359825	0.533951	-0.21417	0.405659	-0.299363	-0.157293	0.471583	0.450601	-0.583159
NPR3	0.571121	0.462035	-0.689237	-0.674503	0.577337	0.573955	-0.513123	0.385178	-0.308547	-0.512996	0.220347	-0.56812	-0.181348	-0.578999	-0.314064	-0.5893	-0.319067	0.559326	-0.437941	-0.451678	0.395506	-0.412204	0.497385	0.484258	0.595633	0.574467	-0.54322	0.0272108	-0.677036	-0.456866	0.193736	0.0453244	-0.644728
PECAM1	-0.435108	-0.312015	0.575912	0.738688	-0.508759	-0.427982	0.498747	-0.255464	0.17373	0.5013	-0.373923	0.676205	0.0749004	0.799777	0.542532	0.58642	0.374458	-0.453557	0.511557	0.348099	-0.302402	0.621758	-0.456887	-0.505555	-0.499679	-0.485242	0.457762	0.0191149	0.652953	0.478162	-0.101653	0.055315	0.793874
PER3	0.288729	0.207422	-0.199219	-0.244143	0.278899	0.252914	-0.206079	0.327111	-0.172785	-0.353454	0.228224	-0.29766	-0.228654	-0.305692	-0.285269	-0.292865	-0.131438	0.453563	-0.250016	-0.325151	0.278139	-0.329151	0.388083	0.1488	0.128258	0.264027	-0.265542	0.227408	-0.208634	-0.201702	0.323233	0.149474	-0.302758
PIK3CG	-0.495818	-0.396907	0.212333	0.345821	-0.420382	-0.484789	0.504803	-0.418862	0.213407	0.595471	-0.0670424	0.490927	-0.0931113	0.725953	0.429498	0.416225	0.258044	-0.176858	0.27971	0.216191	-0.508918	0.483868	-0.4593	-0.352636	-0.337037	-0.528537	0.273744	-0.163534	0.276416	0.3402	-0.328518	-0.155395	0.554977
PLA2G7	-0.240197	-0.450502	0.37361	0.438022	-0.199666	-0.259895	0.202652	-0.218211	0.222864	0.551422	-0.22505	0.638844	0.0815832	0.425165	0.521577	0.436917	0.278815	-0.19262	0.422541	0.387083	-0.206018	0.529186	-0.352624	-0.348062	-0.0999506	-0.240281	0.351996	-0.239332	0.258322	0.435827	-0.281557	-0.157429	0.50109
PLAT	-0.444773	-0.355912	0.690907	0.575217	-0.436842	-0.452503	0.358259	-0.319685	0.262544	0.419145	-0.209532	0.622388	0.101319	0.504544	0.355022	0.669824	0.427185	-0.455708	0.558478	0.46494	-0.302908	0.459925	-0.409809	-0.403096	-0.439676	-0.463832	0.555523	0.00579239	0.61537	0.533131	-0.183028	-0.0146024	0.615014
PRKCB	-0.446395	-0.502158	0.354063	0.387542	-0.368751	-0.491931	0.328416	-0.457196	0.230791	0.614485	-0.0675547	0.698507	-0.0872687	0.535585	0.507859	0.426652	0.251894	-0.206449	0.433535	0.40682	-0.419506	0.458663	-0.463883	-0.444868	-0.284001	-0.487749	0.379955	-0.358526	0.281383	0.361782	-0.389074	-0.325427	0.545437
PTPN22	-0.174488	-0.38457	0.186678	0.22469	-0.0594405	-0.187462	0.0104582	-0.295388	0.306726	0.535817	-0.210496	0.595783	0.00834409	0.367214	0.571197	0.259303	0.312679	-0.152876	0.416697	0.374691	-0.216771	0.436295	-0.343573	-0.234946	0.151249	-0.1606	0.248076	-0.329422	0.0170898	0.318841	-0.435562	-0.208386	0.404917
RARRES2	-0.439067	-0.171224	0.52428	0.611475	-0.463398	-0.435205	0.358294	-0.2741	0.0760919	0.33912	-0.307315	0.545461	0.16831	0.531685	0.383326	0.455128	0.334904	-0.536551	0.439464	0.348028	-0.208752	0.423066	-0.432862	-0.429047	-0.555318	-0.385419	0.446872	-0.148051	0.588146	0.281401	-0.0729007	-0.14017	0.608632
RDH12	0.42438	0.686814	-0.333781	-0.311205	0.409316	0.572982	-0.220715	0.537613	-0.174835	-0.486979	-0.00512587	-0.54744	0.0181118	-0.442039	-0.438189	-0.359619	-0.220286	0.316059	-0.325507	-0.372615	0.55907	-0.375528	0.492069	0.497697	0.255876	0.539314	-0.255983	0.402741	-0.196969	-0.202606	0.350215	0.220525	-0.435323
SCD	0.150015	0.307821	0.0509417	0.0327146	0.0763851	0.205945	-0.0105362	0.439299	0.0269309	-0.213932	0.0357029	-0.286764	0.0219598	-0.220849	-0.442036	-0.1146	-0.0868752	0.117034	-0.100435	-0.240792	0.288079	-0.242931	0.405659	0.135073	-0.00782602	0.206561	0.0201949	1	0.186032	0.0271234	0.511087	0.733419	-0.319741
SELE	-0.300588	-0.322002	0.492056	0.39903	-0.277004	-0.232931	0.0730259	-0.353453	0.391064	0.380766	-0.265536	0.68179	-0.0112142	0.478821	0.573213	0.602689	0.674079	-0.26908	0.613114	0.519442	-0.232554	0.528071	-0.3982	-0.346297	-0.109976	-0.3528	0.472971	-0.156911	0.363149	0.554237	-0.319575	-0.106119	0.548758
SELL	-0.492207	-0.495492	0.483608	0.49786	-0.438235	-0.555826	0.329024	-0.493185	0.226686	0.636614	-0.161889	0.800858	-0.160968	0.60026	0.623725	0.625236	0.363516	-0.38473	0.594336	0.525545	-0.419123	0.696717	-0.55417	-0.466727	-0.355897	-0.540301	0.474563	-0.297306	0.425009	0.497976	-0.376792	-0.278804	0.642887
SELP	-0.438724	-0.371013	0.509882	0.411481	-0.420643	-0.497585	0.3013	-0.524956	0.21049	0.539938	-0.216369	0.731732	-0.0581004	0.606928	0.587199	0.609486	0.395835	-0.468659	0.565718	0.482106	-0.384534	0.623342	-0.551417	-0.372703	-0.31731	-0.50082	0.510045	-0.312731	0.37881	0.531329	-0.454254	-0.296808	0.665628
TFAP2A	0.27335	0.44429	0.0747073	0.0867637	0.0701739	0.274503	-0.0828669	0.531955	-0.0122472	-0.360047	0.0671236	-0.39309	0.165991	-0.329394	-0.477472	-0.202469	-0.16096	0.140788	-0.24524	-0.27903	0.387433	-0.265161	0.471583	0.0686937	-0.154707	0.370562	-0.116477	0.511087	0.23151	-0.225699	1	0.500459	-0.339876
TIMP1	-0.350671	0.00310184	0.508008	0.574082	-0.492632	-0.284403	0.365795	-0.0750156	0.114867	0.284244	-0.257668	0.353148	0.114957	0.441614	0.137081	0.479047	0.284353	-0.353068	0.261274	0.219481	-0.0870042	0.412752	-0.249049	-0.332555	-0.555554	-0.270016	0.385272	0.102297	0.702001	0.385948	0.139419	0.0740296	0.477517
UCP2	-0.528995	-0.293507	0.639014	0.645781	-0.537332	-0.520381	0.487232	-0.307777	0.28298	0.482723	-0.117421	0.57088	0.176159	0.503212	0.298373	0.471353	0.293047	-0.489599	0.360682	0.346556	-0.365008	0.446636	-0.503891	-0.545941	-0.659977	-0.475514	0.385311	-0.173294	0.698279	0.221951	0.0709991	-0.153093	0.583795
VCAM1	-0.137138	-0.283897	0.192503	0.304317	-0.0197099	-0.0766028	-0.0812947	-0.219019	0.112494	0.307458	-0.430748	0.631606	0.0151305	0.380783	0.667168	0.328191	0.453882	-0.260853	0.505962	0.493678	-0.0607178	0.457044	-0.374554	-0.25422	0.0778886	-0.161094	0.29747	-0.295833	0.12971	0.3026	-0.371556	-0.189962	0.44236
VWF	-0.383403	-0.198505	0.600066	0.624228	-0.484511	-0.418288	0.473819	-0.200095	0.139937	0.342466	-0.293669	0.520775	0.146331	0.555536	0.325995	0.531947	0.282785	-0.512348	0.376371	0.269577	-0.201188	0.467226	-0.430128	-0.395907	-0.608255	-0.39812	0.440469	-0.0881434	0.684491	0.361327	0.00406848	-0.110824	0.626887
WFS1	-0.463828	-0.248461	0.477581	0.633838	-0.568457	-0.494179	0.629559	-0.332225	0.112909	0.351649	-0.345952	0.476808	0.0844505	0.730596	0.379749	0.430142	0.196896	-0.581225	0.325199	0.209535	-0.376242	0.537504	-0.633374	-0.399765	-0.590381	-0.481314	0.309273	-0.14107	0.648668	0.209047	-0.104527	-0.165139	0.648293
Legend: genes in the vertical line are cross-talk genes and genes in in the horizontal line are FRGs.

## Sheet: Sheet2
the sums of correlation coefficients in seven FR-cross-talk genes
IL-1β	29.71
IL-6	19.87
ALOX5	30.09
NFE2L2	29.52
GDF15	8.77
SCD	13.18
TFAP2A	16.41
