# Supplementary material for: Identification of cross-talk pathways and ferroptosis-related genes in periodontitis and type 2 diabetes mellitus by bioinformatics analysis and experimental validation
Source: Front Immunol. 2022 Sep 29;13:1015491. doi: 10.3389/fimmu.2022.1015491 (PMC9556735; doi:10.3389/fimmu.2022.1015491)
Supplement: Supplementary file 1 [file DataSheet_1.zip › Supplementary Table S4.xlsx]

## Sheet: Sheet1
The details of the core genes
Gene symbol	Full name	Function
IL-1β	Interleukin 1 beta	It is an important pro-inflammatory cytokine of the inflammatory response, and is involved in a variety of cellular activities, including cell proliferation, differentiation, and apoptosis.
IL-6	Interleukin 6	It is an endogenous pyrogen capable of inducing fever in people with autoimmune diseases or infections. The protein is implicated in a wide variety of acute and chronic inflammation disease.
ALOX5	Arachidonate 5-Lipoxygenase	It catalyzes the conversion of arachidonic acid to 5(S)-hydroperoxy-6-trans-8,11,14-cis-eicosatetraenoic acid, and further to the allylic epoxide 5(S)-trans-7,9-trans-11,14-cis-eicosatetrenoic acid (leukotriene A4).
NFE2L2	NFE2 Like BZIP Transcription Factor 2	It is a member of a small family of basic leucine zipper (bZIP) proteins and the encoded transcription factor regulates genes which contain antioxidant response elements (ARE) in their promoters.
