# Supplementary material for: Identification of cross-talk pathways and ferroptosis-related genes in periodontitis and type 2 diabetes mellitus by bioinformatics analysis and experimental validation
Source: Front Immunol. 2022 Sep 29;13:1015491. doi: 10.3389/fimmu.2022.1015491 (PMC9556735; doi:10.3389/fimmu.2022.1015491)
Supplement: Supplementary file 1 [file DataSheet_1.zip › Supplementary Table S5.xlsx]

## Sheet: Sheet1
the results of qRT-PCR
SampleName	TargetName	Ct	dCt	ddCt	expr
control	β-actin	19.6969	0.184479	0.184479	0.879967
periodontitis	β-actin	20.6123	0.15355	0.15355	0.899035
periodontitis with T2DM	β-actin	21.2179	-0.278641	-0.278641	1.21305
control	β-actin	19.3816	-0.130791	-0.130791	1.09489
periodontitis	β-actin	20.3052	-0.15355	-0.15355	1.1123
periodontitis with T2DM	β-actin	21.6721	0.175608	0.175608	0.885394
control	β-actin	19.4587	-0.0536876	-0.0536876	1.03791
periodontitis with T2DM	β-actin	21.5996	0.103033	0.103033	0.931074
control	IL-6	21.9476	2.43519	0.221082	0.857922
control	IL-6	21.5055	1.99302	-0.221082	1.16561
periodontitis with T2DM	IL-6	20.8789	-0.617618	-2.83172	7.11923
periodontitis	IL-6	21.0002	0.541424	-1.67268	3.18806
periodontitis	IL-6	20.6563	0.197583	-2.01652	4.04607
periodontitis with T2DM	IL-6	20.9098	-0.586763	-2.80087	6.96859
periodontitis with T2DM	IL-6	20.6793	-0.817181	-3.03129	8.17538
periodontitis	IL-6	20.6344	0.17569	-2.03841	4.10793
control	IL-1β	31.5956	12.0832	-0.0877281	1.0627
control	IL-1β	31.6018	12.0894	-0.0815315	1.05814
periodontitis	IL-1β	30.2927	9.83396	-2.33695	5.05232
periodontitis with T2DM	IL-1β	31.0793	9.58279	-2.58812	6.01313
periodontitis	IL-1β	30.6637	10.2049	-1.96596	3.90673
periodontitis with T2DM	IL-1β	30.7448	9.24823	-2.92267	7.58249
control	IL-1β	31.8526	12.3402	0.16926	0.889299
periodontitis	IL-1β	30.4782	10.0195	-2.15145	4.44275
periodontitis with T2DM	IL-1β	30.912	9.41551	-2.75539	6.75237
control	ALOX5	31.4596	11.9471	-0.147203	1.10742
periodontitis	ALOX5	31.5067	11.048	-1.04637	2.06533
periodontitis	ALOX5	31.3864	10.9276	-1.16673	2.24503
periodontitis	ALOX5	31.6415	11.1828	-0.911597	1.88113
periodontitis with T2DM	ALOX5	31.8729	10.3764	-1.71799	3.28977
periodontitis with T2DM	ALOX5	31.7116	10.2151	-1.87929	3.67893
control	ALOX5	31.754	12.2415	0.147203	0.903
control	NFE2L2	20.4282	0.915748	0.0617617	0.958093
periodontitis with T2DM	NFE2L2	23.5502	2.05371	1.19973	0.435358
periodontitis with T2DM	NFE2L2	23.5648	2.06828	1.2143	0.430983
periodontitis	NFE2L2	21.9317	1.473	0.619014	0.651116
control	NFE2L2	20.1637	0.651232	-0.202754	1.15089
periodontitis	NFE2L2	21.6591	1.20032	0.346334	0.786581
control	NFE2L2	20.5074	0.994979	0.140993	0.906895
periodontitis with T2DM	NFE2L2	23.4921	1.99558	1.14159	0.453259
