# Supplementary material for: Identification of cross-talk pathways and ferroptosis-related genes in periodontitis and type 2 diabetes mellitus by bioinformatics analysis and experimental validation
Source: Front Immunol. 2022 Sep 29;13:1015491. doi: 10.3389/fimmu.2022.1015491 (PMC9556735; doi:10.3389/fimmu.2022.1015491)
Supplement: Supplementary file 1 [file DataSheet_1.zip › Supplementary Table S6.xlsx]

## Sheet: Sheet1
the results of drug-gene interaction analysis
search_term	match_term	match_type	gene	drug	interaction_types	sources
ALOX5	ALOX5	Definite	ALOX5	SULFASALAZINE	inhibitor	ChemblInteractions
ALOX5	ALOX5	Definite	ALOX5	ZILEUTON	inhibitor	DTC|TdgClinicalTrial|ChemblInteractions|NCI|TEND|GuideToPharmacology|PharmGKB|TTD
ALOX5	ALOX5	Definite	ALOX5	DIETHYLCARBAMAZINE	inhibitor	TTD
ALOX5	ALOX5	Definite	ALOX5	MESALAMINE	inhibitor	TdgClinicalTrial|ChemblInteractions
ALOX5	ALOX5	Definite	ALOX5	MECLOFENAMATE SODIUM	inhibitor	ChemblInteractions
ALOX5	ALOX5	Definite	ALOX5	PF-4191834	inhibitor	GuideToPharmacology|TTD
ALOX5	ALOX5	Definite	ALOX5	BALSALAZIDE DISODIUM	inhibitor	ChemblInteractions
ALOX5	ALOX5	Definite	ALOX5	BALSALAZIDE	inhibitor	TdgClinicalTrial
ALOX5	ALOX5	Definite	ALOX5	OLSALAZINE SODIUM	inhibitor	ChemblInteractions
ALOX5	ALOX5	Definite	ALOX5	MONTELUKAST	other/unknown	PharmGKB
ALOX5	ALOX5	Definite	ALOX5	5-OXO-ETE		DTC
ALOX5	ALOX5	Definite	ALOX5	DARBUFELONE		TTD
ALOX5	ALOX5	Definite	ALOX5	METHOTREXATE		NCI
ALOX5	ALOX5	Definite	ALOX5	MELATONIN		NCI
ALOX5	ALOX5	Definite	ALOX5	CHEMBL502496		DTC
ALOX5	ALOX5	Definite	ALOX5	CHEMBL416038		DTC
ALOX5	ALOX5	Definite	ALOX5	RILOPIROX		TTD
ALOX5	ALOX5	Definite	ALOX5	TEPOXALIN		TTD
ALOX5	ALOX5	Definite	ALOX5	ATRELEUTON		TdgClinicalTrial|TTD
ALOX5	ALOX5	Definite	ALOX5	TENIDAP		TTD
ALOX5	ALOX5	Definite	ALOX5	LICOFELONE		TdgClinicalTrial
ALOX5	ALOX5	Definite	ALOX5	SILYBIN A		TTD
ALOX5	ALOX5	Definite	ALOX5	TIPELUKAST		TTD
ALOX5	ALOX5	Definite	ALOX5	6BIO		DTC
ALOX5	ALOX5	Definite	ALOX5	ACACETIN		DTC
IL1B	IL1B	Definite	IL1B	RILONACEPT	inhibitor|binder	ChemblInteractions|TTD
IL1B	IL1B	Definite	IL1B	CANAKINUMAB	antibody|binder|inhibitor	MyCancerGenome|TdgClinicalTrial|ChemblInteractions|TEND|TTD
IL1B	IL1B	Definite	IL1B	MELATONIN		NCI
IL1B	IL1B	Definite	IL1B	VERAPAMIL		NCI
IL1B	IL1B	Definite	IL1B	TILUDRONIC ACID		PharmGKB
IL1B	IL1B	Definite	IL1B	HYDROQUINONE		NCI
IL1B	IL1B	Definite	IL1B	PENTOXIFYLLINE		NCI
IL1B	IL1B	Definite	IL1B	CLODRONIC ACID		PharmGKB
IL1B	IL1B	Definite	IL1B	MAFOSFAMIDE		NCI
IL1B	IL1B	Definite	IL1B	DIACEREIN		TdgClinicalTrial|TTD
IL1B	IL1B	Definite	IL1B	LANSOPRAZOLE		NCI|PharmGKB
IL1B	IL1B	Definite	IL1B	INFLIXIMAB		PharmGKB
IL1B	IL1B	Definite	IL1B	ASPIRIN		PharmGKB
IL1B	IL1B	Definite	IL1B	USTEKINUMAB		PharmGKB
IL1B	IL1B	Definite	IL1B	RISEDRONIC ACID		PharmGKB
IL1B	IL1B	Definite	IL1B	CELASTROL		TTD
IL1B	IL1B	Definite	IL1B	HYDROCORTISONE		NCI
IL1B	IL1B	Definite	IL1B	GLUCOSAMINE		TTD
IL1B	IL1B	Definite	IL1B	MORPHINE		PharmGKB
IL1B	IL1B	Definite	IL1B	RALOXIFENE		NCI
IL1B	IL1B	Definite	IL1B	GEVOKIZUMAB		TdgClinicalTrial|ChemblInteractions
IL1B	IL1B	Definite	IL1B	RESVERATROL		NCI
IL1B	IL1B	Definite	IL1B	TT-301		TTD
IL1B	IL1B	Definite	IL1B	ECHINACEA, UNSPECIFIED		NCI
IL1B	IL1B	Definite	IL1B	NICARDIPINE		NCI
IL1B	IL1B	Definite	IL1B	LITHIUM		NCI
IL1B	IL1B	Definite	IL1B	PENTAMIDINE		NCI
IL1B	IL1B	Definite	IL1B	ACITRETIN		NCI
IL1B	IL1B	Definite	IL1B	IBUDILAST		TTD
IL1B	IL1B	Definite	IL1B	PRAVASTATIN		PharmGKB
IL1B	IL1B	Definite	IL1B	ERYTHROMYCIN		NCI
IL1B	IL1B	Definite	IL1B	OMEPRAZOLE		PharmGKB
IL1B	IL1B	Definite	IL1B	ALTEPLASE		NCI
IL1B	IL1B	Definite	IL1B	CEFACLOR		NCI
IL1B	IL1B	Definite	IL1B	THYROGLOBULIN		NCI
IL1B	IL1B	Definite	IL1B	RABEPRAZOLE		PharmGKB
IL1B	IL1B	Definite	IL1B	OFLOXACIN		NCI
IL18	IL18	Definite	IL18	COLCHICINE		NCI
IL18	IL18	Definite	IL18	IBOCTADEKIN		TTD
IL18	IL18	Definite	IL18	TACROLIMUS		NCI|PharmGKB
IL18	IL18	Definite	IL18	MEDI-2338		TTD
IL18	IL18	Definite	IL18	GSK-1070806		TTD
IL18	IL18	Definite	IL18	RIBAVIRIN		PharmGKB
IL18	IL18	Definite	IL18	THYROXINE		NCI
IL6	IL6	Definite	IL6	SILTUXIMAB	inhibitor|antibody|antagonist	MyCancerGenome|ChemblInteractions|TTD
IL6	IL6	Definite	IL6	CLAZAKIZUMAB	inhibitor	TdgClinicalTrial|ChemblInteractions|TTD
IL6	IL6	Definite	IL6	SIRUKUMAB	inhibitor	ChemblInteractions|TTD
IL6	IL6	Definite	IL6	ELSILIMOMAB	inhibitor	ChemblInteractions
IL6	IL6	Definite	IL6	PF-04236921	inhibitor	ChemblInteractions|TTD
IL6	IL6	Definite	IL6	OLOKIZUMAB	inhibitor	TdgClinicalTrial|ChemblInteractions|TTD
IL6	IL6	Definite	IL6	RITUXIMAB		PharmGKB
IL6	IL6	Definite	IL6	SAQUINAVIR		NCI
IL6	IL6	Definite	IL6	IFOSFAMIDE		NCI
IL6	IL6	Definite	IL6	LINEZOLID		NCI
IL6	IL6	Definite	IL6	GEMFIBROZIL		NCI
IL6	IL6	Definite	IL6	INFLIXIMAB		PharmGKB
IL6	IL6	Definite	IL6	METRONIDAZOLE		NCI
IL6	IL6	Definite	IL6	ETANERCEPT		PharmGKB
IL6	IL6	Definite	IL6	ECHINACEA, UNSPECIFIED		NCI
IL6	IL6	Definite	IL6	ADALIMUMAB		PharmGKB
IL6	IL6	Definite	IL6	INSULIN		NCI
IL6	IL6	Definite	IL6	RIBAVIRIN		PharmGKB
IL6	IL6	Definite	IL6	IBUDILAST		TTD
IL6	IL6	Definite	IL6	COR-001		TTD
IL6	IL6	Definite	IL6	CISPLATIN		CIViC
IL6	IL6	Definite	IL6	NELFINAVIR		NCI
IL6	IL6	Definite	IL6	FENTANYL		NCI
IL6	IL6	Definite	IL6	LEVOFLOXACIN		NCI
IL6	IL6	Definite	IL6	FENOFIBRATE		PharmGKB
NFE2L2	NFE2L2	Definite	NFE2L2	BROMETHALIN		DTC
NFE2L2	NFE2L2	Definite	NFE2L2	CHEMBL606167		DTC
NFE2L2	NFE2L2	Definite	NFE2L2	PROPACHLOR		DTC
NFE2L2	NFE2L2	Definite	NFE2L2	DOCUSATE SODIUM		DTC
NFE2L2	NFE2L2	Definite	NFE2L2	ETODOLAC		DTC
NFE2L2	NFE2L2	Definite	NFE2L2	CHEMBL528647		DTC
NFE2L2	NFE2L2	Definite	NFE2L2	CHEMBL531268		DTC
NFE2L2	NFE2L2	Definite	NFE2L2	CHEMBL607140		DTC
NFE2L2	NFE2L2	Definite	NFE2L2	TRILOSTANE		DTC
NFE2L2	NFE2L2	Definite	NFE2L2	CHEMBL591370		DTC
NFE2L2	NFE2L2	Definite	NFE2L2	TILIQUINOL		DTC
NFE2L2	NFE2L2	Definite	NFE2L2	CHEMBL128729		DTC
NFE2L2	NFE2L2	Definite	NFE2L2	TPCK		DTC
NFE2L2	NFE2L2	Definite	NFE2L2	CHEMBL533388		DTC
NFE2L2	NFE2L2	Definite	NFE2L2	BUTACHLOR		DTC
NFE2L2	NFE2L2	Definite	NFE2L2	KETOCONAZOLE		DTC
NFE2L2	NFE2L2	Definite	NFE2L2	2,4-HEXADIENAL		DTC
NFE2L2	NFE2L2	Definite	NFE2L2	SU-9516		DTC
NFE2L2	NFE2L2	Definite	NFE2L2	DEBRISOQUIN SULFATE		DTC
NFE2L2	NFE2L2	Definite	NFE2L2	CHEMBL609438		DTC
NFE2L2	NFE2L2	Definite	NFE2L2	PHENACYL CHLORIDE		DTC
NFE2L2	NFE2L2	Definite	NFE2L2	AZINPHOS-ETHYL		DTC
NFE2L2	NFE2L2	Definite	NFE2L2	FLOCTAFENINE		DTC
NFE2L2	NFE2L2	Definite	NFE2L2	DILAZEP		DTC
NFE2L2	NFE2L2	Definite	NFE2L2	HELENALIN		DTC
NFE2L2	NFE2L2	Definite	NFE2L2	NIZOFENONE		DTC
NFE2L2	NFE2L2	Definite	NFE2L2	CHEMBL588038		DTC
NFE2L2	NFE2L2	Definite	NFE2L2	DEHYDROEPIANDROSTERONE ACETATE		DTC
NFE2L2	NFE2L2	Definite	NFE2L2	KINETIN RIBOSIDE		DTC
NFE2L2	NFE2L2	Definite	NFE2L2	ALPHA-ENDOSULFAN		DTC
NFE2L2	NFE2L2	Definite	NFE2L2	BENZO[B]TRIPHENYLENE		DTC
NFE2L2	NFE2L2	Definite	NFE2L2	LASALOCID A SODIUM		DTC
NFE2L2	NFE2L2	Definite	NFE2L2	PHENANTHROLINE		DTC
NFE2L2	NFE2L2	Definite	NFE2L2	HARMINE HYDROCHLORIDE		DTC
NFE2L2	NFE2L2	Definite	NFE2L2	CHEMBL253989		DTC
NFE2L2	NFE2L2	Definite	NFE2L2	TRICLOSAN		DTC
NFE2L2	NFE2L2	Definite	NFE2L2	BUTYLPARABEN		DTC
NFE2L2	NFE2L2	Definite	NFE2L2	AURIN		DTC
NFE2L2	NFE2L2	Definite	NFE2L2	FLUORANTHENE		DTC
NFE2L2	NFE2L2	Definite	NFE2L2	CHEMBL254077		DTC
NFE2L2	NFE2L2	Definite	NFE2L2	DINITROPHENYLENE		DTC
NFE2L2	NFE2L2	Definite	NFE2L2	NELFINAVIR MESYLATE		DTC
NFE2L2	NFE2L2	Definite	NFE2L2	TRIAMTERENE		DTC
NFE2L2	NFE2L2	Definite	NFE2L2	CHEMBL527585		DTC
NFE2L2	NFE2L2	Definite	NFE2L2	CHEMBL586135		DTC
NFE2L2	NFE2L2	Definite	NFE2L2	CHEMBL69367		DTC
NFE2L2	NFE2L2	Definite	NFE2L2	METHOTREXATE		DTC
NFE2L2	NFE2L2	Definite	NFE2L2	CHEMBL601320		DTC
NFE2L2	NFE2L2	Definite	NFE2L2	NITAZOXANIDE		DTC
NFE2L2	NFE2L2	Definite	NFE2L2	CHEMBL388979		DTC
NFE2L2	NFE2L2	Definite	NFE2L2	FIPRONIL		DTC
NFE2L2	NFE2L2	Definite	NFE2L2	CHLOROXURON		DTC
NFE2L2	NFE2L2	Definite	NFE2L2	CHEMBL591630		DTC
NFE2L2	NFE2L2	Definite	NFE2L2	CHEMBL84685		DTC
NFE2L2	NFE2L2	Definite	NFE2L2	FENPYROXYMATE		DTC
NFE2L2	NFE2L2	Definite	NFE2L2	STROPHANTHIDIN ACETATE		DTC
NFE2L2	NFE2L2	Definite	NFE2L2	IOBENGUANE		DTC
NFE2L2	NFE2L2	Definite	NFE2L2	CHEMBL77675		DTC
NFE2L2	NFE2L2	Definite	NFE2L2	PREDNISOLONE		DTC
NFE2L2	NFE2L2	Definite	NFE2L2	CAMPTOTHECIN		DTC
NFE2L2	NFE2L2	Definite	NFE2L2	CHEMBL199592		DTC
NFE2L2	NFE2L2	Definite	NFE2L2	PYRAFLUFEN-ETHYL		DTC
NFE2L2	NFE2L2	Definite	NFE2L2	GAMMA-CYHALOTHRIN		DTC
NFE2L2	NFE2L2	Definite	NFE2L2	FOSPIRATE		DTC
NFE2L2	NFE2L2	Definite	NFE2L2	AZACITIDINE		DTC
NFE2L2	NFE2L2	Definite	NFE2L2	GENISTEIN		DTC
NFE2L2	NFE2L2	Definite	NFE2L2	SIROLIMUS		NCI
NFE2L2	NFE2L2	Definite	NFE2L2	CHEMBL528390		DTC
NFE2L2	NFE2L2	Definite	NFE2L2	PREDNISOLONE ACETATE		DTC
NFE2L2	NFE2L2	Definite	NFE2L2	TELMISARTAN		DTC
NFE2L2	NFE2L2	Definite	NFE2L2	CHEMBL583584		DTC
NFE2L2	NFE2L2	Definite	NFE2L2	DAIDZEIN		DTC
NFE2L2	NFE2L2	Definite	NFE2L2	CHEMBL591361		DTC
NFE2L2	NFE2L2	Definite	NFE2L2	METHYLPREDNISOLONE ACETATE		DTC
NFE2L2	NFE2L2	Definite	NFE2L2	CLOROPHENE		DTC
NFE2L2	NFE2L2	Definite	NFE2L2	SUFORAPHANE ISOSELENOCYANATE		DTC
NFE2L2	NFE2L2	Definite	NFE2L2	1-HYDROXY-4-ETHOXYBENZENE		DTC
NFE2L2	NFE2L2	Definite	NFE2L2	ARISTOLOCHIC ACID		DTC
NFE2L2	NFE2L2	Definite	NFE2L2	STILONIUM IODIDE		DTC
NFE2L2	NFE2L2	Definite	NFE2L2	HYDROCORTISONE VALERATE		DTC
NFE2L2	NFE2L2	Definite	NFE2L2	DESACETOXYMATRICARIN		DTC
NFE2L2	NFE2L2	Definite	NFE2L2	BUPROFEZIN		DTC
NFE2L2	NFE2L2	Definite	NFE2L2	CHEMBL127579		DTC
NFE2L2	NFE2L2	Definite	NFE2L2	PREDNICARBATE		DTC
NFE2L2	NFE2L2	Definite	NFE2L2	PROPANTHELINE BROMIDE		DTC
NFE2L2	NFE2L2	Definite	NFE2L2	ACETOCHLOR		DTC
NFE2L2	NFE2L2	Definite	NFE2L2	BISPHENOL A		DTC
NFE2L2	NFE2L2	Definite	NFE2L2	ENDRIN		DTC
NFE2L2	NFE2L2	Definite	NFE2L2	CHEMBL329673		DTC
NFE2L2	NFE2L2	Definite	NFE2L2	PYRIDALYL		DTC
NFE2L2	NFE2L2	Definite	NFE2L2	CHEMBL531079		DTC
NFE2L2	NFE2L2	Definite	NFE2L2	QUINIZARIN		DTC
NFE2L2	NFE2L2	Definite	NFE2L2	DIETHYLSTILBESTROL		DTC
NFE2L2	NFE2L2	Definite	NFE2L2	ADEFOVIR DIPIVOXIL		DTC
NFE2L2	NFE2L2	Definite	NFE2L2	CHEMBL585591		DTC
NFE2L2	NFE2L2	Definite	NFE2L2	CLORGYLINE HYDROCHLORIDE		DTC
NFE2L2	NFE2L2	Definite	NFE2L2	CHEMBL585439		DTC
NFE2L2	NFE2L2	Definite	NFE2L2	CHEMBL220087		DTC
NFE2L2	NFE2L2	Definite	NFE2L2	CHRYSOPHANOL		DTC
NFE2L2	NFE2L2	Definite	NFE2L2	PROPICONAZOLE		DTC
NFE2L2	NFE2L2	Definite	NFE2L2	AMITRAZ		DTC
NFE2L2	NFE2L2	Definite	NFE2L2	CHEMBL581574		DTC
NFE2L2	NFE2L2	Definite	NFE2L2	LIOTHYRONINE SODIUM		DTC
NFE2L2	NFE2L2	Definite	NFE2L2	CATECHOL		DTC
NFE2L2	NFE2L2	Definite	NFE2L2	CHEMBL1363033		DTC
NFE2L2	NFE2L2	Definite	NFE2L2	MECHLORETHAMINE HYDROCHLORIDE		DTC
NFE2L2	NFE2L2	Definite	NFE2L2	DINOSEB		DTC
NFE2L2	NFE2L2	Definite	NFE2L2	9-AMINOCAMPTOTHECIN		DTC
NFE2L2	NFE2L2	Definite	NFE2L2	TRIDECAN-1-OL		DTC
NFE2L2	NFE2L2	Definite	NFE2L2	ABSCISIC ACID		DTC
NFE2L2	NFE2L2	Definite	NFE2L2	CYCLOHEXIMIDE		DTC
NFE2L2	NFE2L2	Definite	NFE2L2	NITROFEN		DTC
NFE2L2	NFE2L2	Definite	NFE2L2	CHEMBL429095		DTC
NFE2L2	NFE2L2	Definite	NFE2L2	DEXBUDESONIDE		DTC
NFE2L2	NFE2L2	Definite	NFE2L2	TYRPHOSTIN A9		DTC
NFE2L2	NFE2L2	Definite	NFE2L2	CHRYSENE		DTC
NFE2L2	NFE2L2	Definite	NFE2L2	BENZO[E]PYRENE		DTC
NFE2L2	NFE2L2	Definite	NFE2L2	DIBUTYLDICHLOROSTANNANE		DTC
NFE2L2	NFE2L2	Definite	NFE2L2	OUABAIN		DTC
NFE2L2	NFE2L2	Definite	NFE2L2	SORAFENIB TOSYLATE		DTC
NFE2L2	NFE2L2	Definite	NFE2L2	CHEMBL578636		DTC
NFE2L2	NFE2L2	Definite	NFE2L2	PANTOPRAZOLE SODIUM		DTC
NFE2L2	NFE2L2	Definite	NFE2L2	ALACHLOR		DTC
NFE2L2	NFE2L2	Definite	NFE2L2	DEXAMETHASONE		DTC|NCI
NFE2L2	NFE2L2	Definite	NFE2L2	CHEMBL599943		DTC
NFE2L2	NFE2L2	Definite	NFE2L2	CHEMBL320361		DTC
NFE2L2	NFE2L2	Definite	NFE2L2	BROMOCHLOROACETIC ACID		DTC
NFE2L2	NFE2L2	Definite	NFE2L2	CHEMBL118417		DTC
NFE2L2	NFE2L2	Definite	NFE2L2	TRICHLORFON		DTC
NFE2L2	NFE2L2	Definite	NFE2L2	CHEMBL598263		DTC
NFE2L2	NFE2L2	Definite	NFE2L2	CHEMBL295337		DTC
NFE2L2	NFE2L2	Definite	NFE2L2	DICYCLOHEXYLCARBODIIMIDE		DTC
NFE2L2	NFE2L2	Definite	NFE2L2	METHYLEUGENOL		DTC
NFE2L2	NFE2L2	Definite	NFE2L2	DIGITOXIGENIN		DTC
NFE2L2	NFE2L2	Definite	NFE2L2	CHLORMIDAZOLE		DTC
NFE2L2	NFE2L2	Definite	NFE2L2	CHEMBL609606		DTC
NFE2L2	NFE2L2	Definite	NFE2L2	4-AMINOPHENOL		DTC
NFE2L2	NFE2L2	Definite	NFE2L2	AMINOCARB		DTC
NFE2L2	NFE2L2	Definite	NFE2L2	ROTENONE		DTC
NFE2L2	NFE2L2	Definite	NFE2L2	ANDALUSOL		DTC
NFE2L2	NFE2L2	Definite	NFE2L2	LONIDAMINE		DTC
NFE2L2	NFE2L2	Definite	NFE2L2	FLUFENACET		DTC
NFE2L2	NFE2L2	Definite	NFE2L2	TEROXIRONE		DTC
NFE2L2	NFE2L2	Definite	NFE2L2	CHEMBL529138		DTC
NFE2L2	NFE2L2	Definite	NFE2L2	METHYL ALCOHOL		DTC
NFE2L2	NFE2L2	Definite	NFE2L2	CHEMBL591876		DTC
NFE2L2	NFE2L2	Definite	NFE2L2	CHEMBL19954		DTC
NFE2L2	NFE2L2	Definite	NFE2L2	EPIGALOCATECHIN GALLATE		NCI
NFE2L2	NFE2L2	Definite	NFE2L2	PREGNENOLONE		DTC
NFE2L2	NFE2L2	Definite	NFE2L2	DIHYDROXANTHOHUMOL		DTC
NFE2L2	NFE2L2	Definite	NFE2L2	EMODIN		DTC
NFE2L2	NFE2L2	Definite	NFE2L2	ROCAGLAMIDE		DTC
NFE2L2	NFE2L2	Definite	NFE2L2	OMEPRAZOLE		DTC
NFE2L2	NFE2L2	Definite	NFE2L2	2,4-DINITROPHENOL		DTC
NFE2L2	NFE2L2	Definite	NFE2L2	CLIOXANIDE		DTC
NFE2L2	NFE2L2	Definite	NFE2L2	CHEMBL196585		DTC
NFE2L2	NFE2L2	Definite	NFE2L2	MOMETASONE FUROATE		DTC
NFE2L2	NFE2L2	Definite	NFE2L2	DIGITOXIN		DTC
NFE2L2	NFE2L2	Definite	NFE2L2	PHENYLALANINE		DTC
NFE2L2	NFE2L2	Definite	NFE2L2	FINASTERIDE		DTC
NFE2L2	NFE2L2	Definite	NFE2L2	DIACEREIN		DTC
NFE2L2	NFE2L2	Definite	NFE2L2	PHENOTHIAZINE		DTC
NFE2L2	NFE2L2	Definite	NFE2L2	THIAMINE		DTC
NFE2L2	NFE2L2	Definite	NFE2L2	CHEMBL398412		DTC
NFE2L2	NFE2L2	Definite	NFE2L2	ERGOCALCIFEROL		DTC
NFE2L2	NFE2L2	Definite	NFE2L2	DIBROMOACETIC ACID		DTC
NFE2L2	NFE2L2	Definite	NFE2L2	GUANFACINE HYDROCHLORIDE		DTC
NFE2L2	NFE2L2	Definite	NFE2L2	CHEMBL54918		DTC
NFE2L2	NFE2L2	Definite	NFE2L2	CHEMBL296021		DTC
NFE2L2	NFE2L2	Definite	NFE2L2	PENTAMIDINE ISETHIONATE		DTC
NFE2L2	NFE2L2	Definite	NFE2L2	PROGESTERONE		DTC
NFE2L2	NFE2L2	Definite	NFE2L2	MENADIONE		DTC
NFE2L2	NFE2L2	Definite	NFE2L2	CHEMBL2002487		DTC
NFE2L2	NFE2L2	Definite	NFE2L2	TETRADIFON		DTC
NFE2L2	NFE2L2	Definite	NFE2L2	CHLORDANE		DTC
NFE2L2	NFE2L2	Definite	NFE2L2	CHEMBL375270		DTC
NFE2L2	NFE2L2	Definite	NFE2L2	CHEMBL584514		DTC
NFE2L2	NFE2L2	Definite	NFE2L2	CADMIUM DICHLORIDE		DTC
NFE2L2	NFE2L2	Definite	NFE2L2	PIPOBROMAN		DTC
NFE2L2	NFE2L2	Definite	NFE2L2	DEXAMETHASONE SODIUM PHOSPHATE		DTC
NFE2L2	NFE2L2	Definite	NFE2L2	MOLINATE		DTC
NFE2L2	NFE2L2	Definite	NFE2L2	PERUVOSIDE		DTC
NFE2L2	NFE2L2	Definite	NFE2L2	CHEMBL2094567		DTC
NFE2L2	NFE2L2	Definite	NFE2L2	CHEMBL1531222		DTC
NFE2L2	NFE2L2	Definite	NFE2L2	CHEMBL590184		DTC
NFE2L2	NFE2L2	Definite	NFE2L2	CHEMBL177991		DTC
NFE2L2	NFE2L2	Definite	NFE2L2	CHEMBL259865		DTC
NFE2L2	NFE2L2	Definite	NFE2L2	METHYLPREDNISOLONE		DTC
NFE2L2	NFE2L2	Definite	NFE2L2	ORTHOTOLIDINE		DTC
NFE2L2	NFE2L2	Definite	NFE2L2	PIRITREXIM ISETHIONATE		DTC
NFE2L2	NFE2L2	Definite	NFE2L2	METHYLTHIONINIUM CHLORIDE		DTC
NFE2L2	NFE2L2	Definite	NFE2L2	CHEMBL581880		DTC
NFE2L2	NFE2L2	Definite	NFE2L2	DIBUCAINE HYDROCHLORIDE		DTC
NFE2L2	NFE2L2	Definite	NFE2L2	RABEPRAZOLE SODIUM		DTC
NFE2L2	NFE2L2	Definite	NFE2L2	DIFENOCONAZOLE		DTC
NFE2L2	NFE2L2	Definite	NFE2L2	MIFEPRISTONE		DTC
NFE2L2	NFE2L2	Definite	NFE2L2	CHEMBL1098875		DTC
NFE2L2	NFE2L2	Definite	NFE2L2	NOCODAZOLE		DTC
NFE2L2	NFE2L2	Definite	NFE2L2	CHEMBL515617		DTC
NFE2L2	NFE2L2	Definite	NFE2L2	CHEMBL600692		DTC
NFE2L2	NFE2L2	Definite	NFE2L2	PHENAZINE-1-CARBOXYLIC ACID		DTC
NFE2L2	NFE2L2	Definite	NFE2L2	METHYCLOTHIAZIDE		DTC
NFE2L2	NFE2L2	Definite	NFE2L2	NEFAZODONE HYDROCHLORIDE		DTC
NFE2L2	NFE2L2	Definite	NFE2L2	CHEMBL220845		DTC
NFE2L2	NFE2L2	Definite	NFE2L2	VATALANIB		DTC
NFE2L2	NFE2L2	Definite	NFE2L2	CHEMBL582073		DTC
NFE2L2	NFE2L2	Definite	NFE2L2	FURAZOLIDONE		DTC
NFE2L2	NFE2L2	Definite	NFE2L2	SUFENTANIL CITRATE		DTC
NFE2L2	NFE2L2	Definite	NFE2L2	CLOCORTOLONE PIVALATE		DTC
NFE2L2	NFE2L2	Definite	NFE2L2	EUPAROTIN ACETATE		DTC
NFE2L2	NFE2L2	Definite	NFE2L2	1-NAPHTHYLISOTHIOCYANATE		DTC
NFE2L2	NFE2L2	Definite	NFE2L2	CHLOROPHACINONE		DTC
NFE2L2	NFE2L2	Definite	NFE2L2	CHEMBL602424		DTC
NFE2L2	NFE2L2	Definite	NFE2L2	LAGASCATRIOL		DTC
NFE2L2	NFE2L2	Definite	NFE2L2	CHEMBL587389		DTC
NFE2L2	NFE2L2	Definite	NFE2L2	ALLO-OCIMENE		DTC
NFE2L2	NFE2L2	Definite	NFE2L2	INDIUM CHLORIDE		DTC
NFE2L2	NFE2L2	Definite	NFE2L2	DOXORUBICIN HYDROCHLORIDE		DTC
NFE2L2	NFE2L2	Definite	NFE2L2	ACRIFLAVINE		DTC
NFE2L2	NFE2L2	Definite	NFE2L2	CHLOROXYLENOL		DTC
NFE2L2	NFE2L2	Definite	NFE2L2	CHEMBL398363		DTC
NFE2L2	NFE2L2	Definite	NFE2L2	8-CYCLOPENTYLTHEOPHYLLINE		DTC
NFE2L2	NFE2L2	Definite	NFE2L2	CHEMBL156959		DTC
NFE2L2	NFE2L2	Definite	NFE2L2	2-METHOXY-1,4-NAPHTHOQUINONE		DTC
NFE2L2	NFE2L2	Definite	NFE2L2	AZOSEMIDE		DTC
NFE2L2	NFE2L2	Definite	NFE2L2	METHOPRENE		DTC
NFE2L2	NFE2L2	Definite	NFE2L2	ALDICARB		DTC
NFE2L2	NFE2L2	Definite	NFE2L2	PIFEXOLE		DTC
NFE2L2	NFE2L2	Definite	NFE2L2	CHEMBL591412		DTC
NFE2L2	NFE2L2	Definite	NFE2L2	RIMSULFURON		DTC
NFE2L2	NFE2L2	Definite	NFE2L2	AZATHIOPRINE		DTC
NFE2L2	NFE2L2	Definite	NFE2L2	CHEMBL604528		DTC
NFE2L2	NFE2L2	Definite	NFE2L2	CHEMBL53738		DTC
NFE2L2	NFE2L2	Definite	NFE2L2	DIPYRITHIONE		DTC
NFE2L2	NFE2L2	Definite	NFE2L2	BARDOXOLONE METHYL		DTC
NFE2L2	NFE2L2	Definite	NFE2L2	CHEMBL578675		DTC
NFE2L2	NFE2L2	Definite	NFE2L2	IROFULVEN		NCI
NFE2L2	NFE2L2	Definite	NFE2L2	TECTOQUINONE		DTC
NFE2L2	NFE2L2	Definite	NFE2L2	MEDRYSONE		DTC
NFE2L2	NFE2L2	Definite	NFE2L2	SAQUINAVIR MESYLATE		DTC
NFE2L2	NFE2L2	Definite	NFE2L2	CHEMBL1563896		DTC
NFE2L2	NFE2L2	Definite	NFE2L2	CHEMBL584458		DTC
NFE2L2	NFE2L2	Definite	NFE2L2	CHEMBL261692		DTC
NFE2L2	NFE2L2	Definite	NFE2L2	CHEMBL529986		DTC
NFE2L2	NFE2L2	Definite	NFE2L2	ACAMPROSATE CALCIUM		DTC
NFE2L2	NFE2L2	Definite	NFE2L2	1-NAPHTHOL		DTC
NFE2L2	NFE2L2	Definite	NFE2L2	CHEMBL70582		DTC
NFE2L2	NFE2L2	Definite	NFE2L2	BACLOFEN		DTC
NFE2L2	NFE2L2	Definite	NFE2L2	STREPTONIGRIN		DTC
NFE2L2	NFE2L2	Definite	NFE2L2	CHEMBL547977		DTC
NFE2L2	NFE2L2	Definite	NFE2L2	6-CHLOROFLAVONE		DTC
NFE2L2	NFE2L2	Definite	NFE2L2	TRETINOIN		DTC|NCI
NFE2L2	NFE2L2	Definite	NFE2L2	PHENTOLAMINE MESYLATE		DTC
NFE2L2	NFE2L2	Definite	NFE2L2	INDOMETHACIN		NCI
NFE2L2	NFE2L2	Definite	NFE2L2	CHEMBL533226		DTC
NFE2L2	NFE2L2	Definite	NFE2L2	CALCIMYCIN		DTC
NFE2L2	NFE2L2	Definite	NFE2L2	HYDROXYFLUTAMIDE		DTC
NFE2L2	NFE2L2	Definite	NFE2L2	PHENAZINE		DTC
NFE2L2	NFE2L2	Definite	NFE2L2	CALCIPOTRIENE		DTC
NFE2L2	NFE2L2	Definite	NFE2L2	ATOVAQUONE		DTC
NFE2L2	NFE2L2	Definite	NFE2L2	PAMICOGREL		DTC
NFE2L2	NFE2L2	Definite	NFE2L2	ELLIPTECINE		DTC
NFE2L2	NFE2L2	Definite	NFE2L2	IODOFORM		DTC
NFE2L2	NFE2L2	Definite	NFE2L2	CHEMBL600334		DTC
NFE2L2	NFE2L2	Definite	NFE2L2	CHEMBL2095095		DTC
NFE2L2	NFE2L2	Definite	NFE2L2	TRICYCLAZOLE		DTC
NFE2L2	NFE2L2	Definite	NFE2L2	BROMAMINIC ACID		DTC
NFE2L2	NFE2L2	Definite	NFE2L2	NITROFURAZONE		DTC
NFE2L2	NFE2L2	Definite	NFE2L2	LEAD DIACETATE TRIHYDRATE		DTC
NFE2L2	NFE2L2	Definite	NFE2L2	FLUDARABINE		DTC
NFE2L2	NFE2L2	Definite	NFE2L2	DINITRO CRESOL		DTC
NFE2L2	NFE2L2	Definite	NFE2L2	FLUFENAMIC ACID		DTC
NFE2L2	NFE2L2	Definite	NFE2L2	CHEMBL530499		DTC
NFE2L2	NFE2L2	Definite	NFE2L2	ROSIGLITAZONE MALEATE		DTC
NFE2L2	NFE2L2	Definite	NFE2L2	AMLEXANOX		DTC
NFE2L2	NFE2L2	Definite	NFE2L2	DIGOXIN		DTC
NFE2L2	NFE2L2	Definite	NFE2L2	NIFEDIPINE		DTC
NFE2L2	NFE2L2	Definite	NFE2L2	CRUFOMATE		DTC
NFE2L2	NFE2L2	Definite	NFE2L2	OXYQUINOLINE		DTC
NFE2L2	NFE2L2	Definite	NFE2L2	CHEMBL576409		DTC
NFE2L2	NFE2L2	Definite	NFE2L2	NICLOSAMIDE		DTC
NFE2L2	NFE2L2	Definite	NFE2L2	DEFEROXAMINE MESYLATE		DTC
NFE2L2	NFE2L2	Definite	NFE2L2	CHEMBL582983		DTC
NFE2L2	NFE2L2	Definite	NFE2L2	PROCHLORPERAZINE EDISYLATE		DTC
NFE2L2	NFE2L2	Definite	NFE2L2	MEFENAMIC ACID		DTC
NFE2L2	NFE2L2	Definite	NFE2L2	ANCITABINE		DTC
NFE2L2	NFE2L2	Definite	NFE2L2	PHLORETIN		DTC
NFE2L2	NFE2L2	Definite	NFE2L2	CHEMBL259784		DTC
NFE2L2	NFE2L2	Definite	NFE2L2	PROPYLPARABEN		DTC
NFE2L2	NFE2L2	Definite	NFE2L2	P-TOLUENESULFONAMIDE		DTC
NFE2L2	NFE2L2	Definite	NFE2L2	CHEMBL428064		DTC
NFE2L2	NFE2L2	Definite	NFE2L2	PIPOXOLAN HYDROCHLORIDE		DTC
NFE2L2	NFE2L2	Definite	NFE2L2	CHEMBL87568		DTC
NFE2L2	NFE2L2	Definite	NFE2L2	PARAROSANILINE		DTC
NFE2L2	NFE2L2	Definite	NFE2L2	TRICLOFENOL		DTC
NFE2L2	NFE2L2	Definite	NFE2L2	BROMODIOLONE		DTC
NFE2L2	NFE2L2	Definite	NFE2L2	TOLPERISONE HYDROCHLORIDE		DTC
NFE2L2	NFE2L2	Definite	NFE2L2	CHEMBL600734		DTC
NFE2L2	NFE2L2	Definite	NFE2L2	LUFENURON		DTC
NFE2L2	NFE2L2	Definite	NFE2L2	FENTICLOR		DTC
NFE2L2	NFE2L2	Definite	NFE2L2	CARFILZOMIB		DTC
NFE2L2	NFE2L2	Definite	NFE2L2	TROGLITAZONE		DTC
NFE2L2	NFE2L2	Definite	NFE2L2	HYDROXYPROGESTERONE CAPROATE		DTC
NFE2L2	NFE2L2	Definite	NFE2L2	RETINOL		DTC
NFE2L2	NFE2L2	Definite	NFE2L2	CHEMBL1523215		DTC
NFE2L2	NFE2L2	Definite	NFE2L2	PHENYTOIN		DTC
NFE2L2	NFE2L2	Definite	NFE2L2	DOPAMINE		DTC
NFE2L2	NFE2L2	Definite	NFE2L2	WHILE OLIVETOL		DTC
NFE2L2	NFE2L2	Definite	NFE2L2	CHEMBL597035		DTC
NFE2L2	NFE2L2	Definite	NFE2L2	OXYPHENBUTAZONE		DTC
NFE2L2	NFE2L2	Definite	NFE2L2	TUBERCIDIN		DTC
NFE2L2	NFE2L2	Definite	NFE2L2	HYDROCORTISONE HEMISUCCINATE		DTC
NFE2L2	NFE2L2	Definite	NFE2L2	CHEMBL443949		DTC
NFE2L2	NFE2L2	Definite	NFE2L2	ZAFIRLUKAST		DTC
NFE2L2	NFE2L2	Definite	NFE2L2	CHEMBL530682		DTC
NFE2L2	NFE2L2	Definite	NFE2L2	RHEIN		DTC
NFE2L2	NFE2L2	Definite	NFE2L2	TRIFLUMIZOLE		DTC
NFE2L2	NFE2L2	Definite	NFE2L2	CHEMBL578504		DTC
NFE2L2	NFE2L2	Definite	NFE2L2	CHEMBL1304363		DTC
NFE2L2	NFE2L2	Definite	NFE2L2	OXENDOLONE		DTC
NFE2L2	NFE2L2	Definite	NFE2L2	CHEMBL388823		DTC
NFE2L2	NFE2L2	Definite	NFE2L2	OXYMETHOLONE		DTC
NFE2L2	NFE2L2	Definite	NFE2L2	CHEMBL582081		DTC
NFE2L2	NFE2L2	Definite	NFE2L2	HYDROQUINONE		DTC
NFE2L2	NFE2L2	Definite	NFE2L2	CIS/TRANS-ISOEUGENOL		DTC
NFE2L2	NFE2L2	Definite	NFE2L2	BERBERINE CHLORIDE		DTC
NFE2L2	NFE2L2	Definite	NFE2L2	KRESOXIM-METHYL		DTC
NFE2L2	NFE2L2	Definite	NFE2L2	CHEMBL578929		DTC
NFE2L2	NFE2L2	Definite	NFE2L2	METOLACHOR		DTC
NFE2L2	NFE2L2	Definite	NFE2L2	HYCANTHONE		DTC
NFE2L2	NFE2L2	Definite	NFE2L2	METHYL YELLOW		DTC
NFE2L2	NFE2L2	Definite	NFE2L2	LITHIUM		NCI
NFE2L2	NFE2L2	Definite	NFE2L2	CHEMBL528181		DTC
NFE2L2	NFE2L2	Definite	NFE2L2	TRIPROLIDINE HYDROCHLORIDE		DTC
NFE2L2	NFE2L2	Definite	NFE2L2	DICHLOROPHEN		DTC
NFE2L2	NFE2L2	Definite	NFE2L2	PELUBIPROFEN		DTC
NFE2L2	NFE2L2	Definite	NFE2L2	METHABENZTHIAZURON		DTC
NFE2L2	NFE2L2	Definite	NFE2L2	TOPOTECAN HYDROCHLORIDE		DTC
NFE2L2	NFE2L2	Definite	NFE2L2	ALPHA-TERTHIENYL		DTC
NFE2L2	NFE2L2	Definite	NFE2L2	DANTHRON		DTC
NFE2L2	NFE2L2	Definite	NFE2L2	IOPANOIC ACID		DTC
NFE2L2	NFE2L2	Definite	NFE2L2	CHEMBL601137		DTC
NFE2L2	NFE2L2	Definite	NFE2L2	CHEMBL587229		DTC
NFE2L2	NFE2L2	Definite	NFE2L2	1-NITROPYRENE		DTC
NFE2L2	NFE2L2	Definite	NFE2L2	CHEMBL42355		DTC
NFE2L2	NFE2L2	Definite	NFE2L2	ALCOHOL		NCI
NFE2L2	NFE2L2	Definite	NFE2L2	THONZONIUM BROMIDE		DTC
NFE2L2	NFE2L2	Definite	NFE2L2	BENZO[B]FLUORANTHENE		DTC
NFE2L2	NFE2L2	Definite	NFE2L2	BREFELDIN A		DTC
NFE2L2	NFE2L2	Definite	NFE2L2	GITOXIGENIN		DTC
NFE2L2	NFE2L2	Definite	NFE2L2	BROMOCRIPTINE		NCI
NFE2L2	NFE2L2	Definite	NFE2L2	CHEMBL184450		DTC
NFE2L2	NFE2L2	Definite	NFE2L2	CHEMBL600360		DTC
NFE2L2	NFE2L2	Definite	NFE2L2	CHLOROACETIC ACID		DTC
NFE2L2	NFE2L2	Definite	NFE2L2	PHOSALONE		DTC
NFE2L2	NFE2L2	Definite	NFE2L2	DICHLORODIMETHYLSTANNANE		DTC
NFE2L2	NFE2L2	Definite	NFE2L2	CHEMBL536599		DTC
NFE2L2	NFE2L2	Definite	NFE2L2	CHEMBL607253		DTC
NFE2L2	NFE2L2	Definite	NFE2L2	CYCLOFENIL		DTC
NFE2L2	NFE2L2	Definite	NFE2L2	TROVAFLOXACIN MESYLATE		DTC
NFE2L2	NFE2L2	Definite	NFE2L2	IPCONAZOLE		DTC
NFE2L2	NFE2L2	Definite	NFE2L2	BIFENAZATE		DTC
NFE2L2	NFE2L2	Definite	NFE2L2	PIOGLITAZONE HYDROCHLORIDE		DTC
NFE2L2	NFE2L2	Definite	NFE2L2	S-METOLACHLOR		DTC
NFE2L2	NFE2L2	Definite	NFE2L2	CHEMBL22062		DTC
NFE2L2	NFE2L2	Definite	NFE2L2	IONOMYCIN		NCI
NFE2L2	NFE2L2	Definite	NFE2L2	ENNIATIN B		DTC
NFE2L2	NFE2L2	Definite	NFE2L2	CHEMBL591631		DTC
NFE2L2	NFE2L2	Definite	NFE2L2	CHLORPYRIFOS-METHYL		DTC
NFE2L2	NFE2L2	Definite	NFE2L2	ATORVASTATIN CALCIUM		DTC
NFE2L2	NFE2L2	Definite	NFE2L2	CHEMBL584442		DTC
NFE2L2	NFE2L2	Definite	NFE2L2	CHEMBL601550		DTC
NFE2L2	NFE2L2	Definite	NFE2L2	ANISOCOUMARIN H		DTC
NFE2L2	NFE2L2	Definite	NFE2L2	TIRATRICOL		DTC
NFE2L2	NFE2L2	Definite	NFE2L2	IDAZOXAN		DTC
NFE2L2	NFE2L2	Definite	NFE2L2	FENAMIDONE		DTC
NFE2L2	NFE2L2	Definite	NFE2L2	CHLORPYRIFOS		DTC
NFE2L2	NFE2L2	Definite	NFE2L2	BUSPIRONE		DTC
NFE2L2	NFE2L2	Definite	NFE2L2	BROMOXYNIL		DTC
NFE2L2	NFE2L2	Definite	NFE2L2	ALPHA-PHELLANDRENE		DTC
NFE2L2	NFE2L2	Definite	NFE2L2	GLUTARAL		DTC
NFE2L2	NFE2L2	Definite	NFE2L2	CHEMBL1287980		DTC
NFE2L2	NFE2L2	Definite	NFE2L2	CHEMBL600908		DTC
NFE2L2	NFE2L2	Definite	NFE2L2	CHEMBL38508		DTC
NFE2L2	NFE2L2	Definite	NFE2L2	2-MERCAPTOBENZOTHIAZOLE		DTC
NFE2L2	NFE2L2	Definite	NFE2L2	OXYQUINOLINE SULFATE		DTC
NFE2L2	NFE2L2	Definite	NFE2L2	CHEMBL538965		DTC
NFE2L2	NFE2L2	Definite	NFE2L2	T091317		DTC
NFE2L2	NFE2L2	Definite	NFE2L2	FLUOXASTROBIN		DTC
NFE2L2	NFE2L2	Definite	NFE2L2	PYRIPROXYFEN		DTC
NFE2L2	NFE2L2	Definite	NFE2L2	4-CHLOROMERCURIBENZOIC ACID		DTC
NFE2L2	NFE2L2	Definite	NFE2L2	CHEMBL68096		DTC
NFE2L2	NFE2L2	Definite	NFE2L2	HYDROCORTISONE ACETATE		DTC
NFE2L2	NFE2L2	Definite	NFE2L2	SB-242084		DTC
NFE2L2	NFE2L2	Definite	NFE2L2	CHEMBL586982		DTC
NFE2L2	NFE2L2	Definite	NFE2L2	RONNEL		DTC
NFE2L2	NFE2L2	Definite	NFE2L2	TETRAZOLIUM RED		DTC
NFE2L2	NFE2L2	Definite	NFE2L2	CARBARIL		DTC
NFE2L2	NFE2L2	Definite	NFE2L2	DIMETHYL FUMARATE		DTC
NFE2L2	NFE2L2	Definite	NFE2L2	NALED		DTC
NFE2L2	NFE2L2	Definite	NFE2L2	STANOZOLOL		DTC
NFE2L2	NFE2L2	Definite	NFE2L2	PHENAZOPYRIDINE HYDROCHLORIDE		DTC
NFE2L2	NFE2L2	Definite	NFE2L2	CHEMBL285157		DTC
NFE2L2	NFE2L2	Definite	NFE2L2	CARFENTRAZONE-ETHYL		DTC
NFE2L2	NFE2L2	Definite	NFE2L2	CHEMBL1079460		DTC
NFE2L2	NFE2L2	Definite	NFE2L2	PAPAVERINE		DTC
NFE2L2	NFE2L2	Definite	NFE2L2	MEPANIPYRIM		DTC
NFE2L2	NFE2L2	Definite	NFE2L2	MONOBENZONE		DTC
NFE2L2	NFE2L2	Definite	NFE2L2	AMINACRINE HYDROCHLORIDE		DTC
NFE2L2	NFE2L2	Definite	NFE2L2	CARBENOXOLONE SODIUM		DTC
NFE2L2	NFE2L2	Definite	NFE2L2	DIBENZ[A,H]ANTHRACENE		DTC
NFE2L2	NFE2L2	Definite	NFE2L2	FLUORODIFEN		DTC
NFE2L2	NFE2L2	Definite	NFE2L2	9,10-PHENANTHRENEQUINONE		DTC
NFE2L2	NFE2L2	Definite	NFE2L2	CHEMBL269881		DTC
NFE2L2	NFE2L2	Definite	NFE2L2	TRETAZICAR		DTC
NFE2L2	NFE2L2	Definite	NFE2L2	CHEMBL172988		DTC
NFE2L2	NFE2L2	Definite	NFE2L2	PICONOL		DTC
NFE2L2	NFE2L2	Definite	NFE2L2	ISOFENPHOS		DTC
NFE2L2	NFE2L2	Definite	NFE2L2	CHLOROTRIPHENYLSTANNANE		DTC
NFE2L2	NFE2L2	Definite	NFE2L2	TRIAMCINOLONE		DTC
NFE2L2	NFE2L2	Definite	NFE2L2	HOMIDIUM BROMIDE		DTC
NFE2L2	NFE2L2	Definite	NFE2L2	HALCINONIDE		DTC
NFE2L2	NFE2L2	Definite	NFE2L2	ISOPROPYL PALMITATE		DTC
NFE2L2	NFE2L2	Definite	NFE2L2	BENZETHONIUM CHLORIDE		DTC
NFE2L2	NFE2L2	Definite	NFE2L2	MORNIFLUMATE		DTC
NFE2L2	NFE2L2	Definite	NFE2L2	VORINOSTAT		DTC
NFE2L2	NFE2L2	Definite	NFE2L2	CHEMBL598270		DTC
NFE2L2	NFE2L2	Definite	NFE2L2	CHEMBL592305		DTC
NFE2L2	NFE2L2	Definite	NFE2L2	GUGGULSTERONE		DTC
NFE2L2	NFE2L2	Definite	NFE2L2	CHEMBL596839		DTC
NFE2L2	NFE2L2	Definite	NFE2L2	THIOINOSINE		DTC
NFE2L2	NFE2L2	Definite	NFE2L2	CHEMBL590422		DTC
NFE2L2	NFE2L2	Definite	NFE2L2	2-AMINOANTHRACENE		DTC
NFE2L2	NFE2L2	Definite	NFE2L2	CHLORANIL		DTC
NFE2L2	NFE2L2	Definite	NFE2L2	CHEMBL584883		DTC
NFE2L2	NFE2L2	Definite	NFE2L2	CHEMBL601822		DTC
NFE2L2	NFE2L2	Definite	NFE2L2	BIOALLETHRIN S-CYCLOPENTENYL ISOMER		DTC
NFE2L2	NFE2L2	Definite	NFE2L2	CHEMBL163970		DTC
NFE2L2	NFE2L2	Definite	NFE2L2	FUMAGILLIN		DTC
NFE2L2	NFE2L2	Definite	NFE2L2	BENZOQUINONE		DTC
NFE2L2	NFE2L2	Definite	NFE2L2	CHEMBL584635		DTC
NFE2L2	NFE2L2	Definite	NFE2L2	METOPRINE		DTC
NFE2L2	NFE2L2	Definite	NFE2L2	BENOXACOR		DTC
NFE2L2	NFE2L2	Definite	NFE2L2	HYPERICIN		NCI
NFE2L2	NFE2L2	Definite	NFE2L2	CHEMBL600971		DTC
NFE2L2	NFE2L2	Definite	NFE2L2	SALICYLANILIDE		DTC
NFE2L2	NFE2L2	Definite	NFE2L2	TIBOLONE		DTC
NFE2L2	NFE2L2	Definite	NFE2L2	DIFLUNISAL		DTC
NFE2L2	NFE2L2	Definite	NFE2L2	COUMARIN		DTC
NFE2L2	NFE2L2	Definite	NFE2L2	E319		DTC
NFE2L2	NFE2L2	Definite	NFE2L2	CYMOXANIL		DTC
NFE2L2	NFE2L2	Definite	NFE2L2	E232		DTC
NFE2L2	NFE2L2	Definite	NFE2L2	METHYL ABIETATE		DTC
NFE2L2	NFE2L2	Definite	NFE2L2	FLUTAMIDE		DTC|NCI
NFE2L2	NFE2L2	Definite	NFE2L2	DIBENZOYLMETHANE		DTC
NFE2L2	NFE2L2	Definite	NFE2L2	CHEMBL403741		DTC
NFE2L2	NFE2L2	Definite	NFE2L2	CHEMBL599102		DTC
NFE2L2	NFE2L2	Definite	NFE2L2	NAPHTHOQUINONE		DTC
NFE2L2	NFE2L2	Definite	NFE2L2	PINAFIDE		DTC
NFE2L2	NFE2L2	Definite	NFE2L2	CHEMBL601933		DTC
NFE2L2	NFE2L2	Definite	NFE2L2	ANGUIDIN		DTC
NFE2L2	NFE2L2	Definite	NFE2L2	ANISOMYCIN		DTC
NFE2L2	NFE2L2	Definite	NFE2L2	DICUMAROL		DTC|NCI
NFE2L2	NFE2L2	Definite	NFE2L2	SAPANISERTIB		CIViC
NFE2L2	NFE2L2	Definite	NFE2L2	AROMATICIN		DTC
NFE2L2	NFE2L2	Definite	NFE2L2	2'-HYDROXYCHALCONE		DTC
NFE2L2	NFE2L2	Definite	NFE2L2	ETHACRYNIC ACID		DTC
NFE2L2	NFE2L2	Definite	NFE2L2	METHANESULFONIC ACID METHYL ESTER		DTC
NFE2L2	NFE2L2	Definite	NFE2L2	DICHLON		DTC
NFE2L2	NFE2L2	Definite	NFE2L2	CHEMBL578915		DTC
NFE2L2	NFE2L2	Definite	NFE2L2	PENTACHLOROPHENOL		DTC
NFE2L2	NFE2L2	Definite	NFE2L2	WORTMANNIN		DTC|NCI
NFE2L2	NFE2L2	Definite	NFE2L2	BROMOCRIPTINE MESYLATE		DTC
NFE2L2	NFE2L2	Definite	NFE2L2	A-443654		DTC
NFE2L2	NFE2L2	Definite	NFE2L2	(1R)-TRANS-TETRAMETHRIN		DTC
NFE2L2	NFE2L2	Definite	NFE2L2	CYCLOSPORINE		DTC
NFE2L2	NFE2L2	Definite	NFE2L2	BIS(DIMETHYLAMINETHIOCARBONYL)MONOSULFIDE		DTC
NFE2L2	NFE2L2	Definite	NFE2L2	CHEMBL1257022		DTC
NFE2L2	NFE2L2	Definite	NFE2L2	NISOLDIPINE		DTC
NFE2L2	NFE2L2	Definite	NFE2L2	CISPLATIN		DTC
NFE2L2	NFE2L2	Definite	NFE2L2	CHEMBL168075		DTC
NFE2L2	NFE2L2	Definite	NFE2L2	CHEMBL601970		DTC
NFE2L2	NFE2L2	Definite	NFE2L2	COUMESTROL		DTC
NFE2L2	NFE2L2	Definite	NFE2L2	NAMODENOSON		DTC
NFE2L2	NFE2L2	Definite	NFE2L2	CHEMBL482050		DTC
NFE2L2	NFE2L2	Definite	NFE2L2	2-NITROFLUORENE		DTC
NFE2L2	NFE2L2	Definite	NFE2L2	ROSIGLITAZONE		NCI
NFE2L2	NFE2L2	Definite	NFE2L2	CHEMBL29878		DTC
NFE2L2	NFE2L2	Definite	NFE2L2	TRICIRIBINE		DTC
NFE2L2	NFE2L2	Definite	NFE2L2	TENATOPRAZOLE		DTC
NFE2L2	NFE2L2	Definite	NFE2L2	CHEMBL600306		DTC
NFE2L2	NFE2L2	Definite	NFE2L2	FEPRAZONE		DTC
NFE2L2	NFE2L2	Definite	NFE2L2	KAMEBANIN		DTC
NFE2L2	NFE2L2	Definite	NFE2L2	CARBENDAZIM		DTC
NFE2L2	NFE2L2	Definite	NFE2L2	BECLOMETHASONE DIPROPIONATE		DTC
NFE2L2	NFE2L2	Definite	NFE2L2	BLEOMYCIN		NCI
NFE2L2	NFE2L2	Definite	NFE2L2	STANOLONE		DTC
NFE2L2	NFE2L2	Definite	NFE2L2	DIMETHYL YELLOW		DTC
NFE2L2	NFE2L2	Definite	NFE2L2	APIGENIN		DTC
NFE2L2	NFE2L2	Definite	NFE2L2	TRIBUTYLTIN-OXIDE		DTC
NFE2L2	NFE2L2	Definite	NFE2L2	NANAOMYCIN		DTC
NFE2L2	NFE2L2	Definite	NFE2L2	3-METHYLCHOLANTHRENE		DTC
NFE2L2	NFE2L2	Definite	NFE2L2	CHEMBL602383		DTC
NFE2L2	NFE2L2	Definite	NFE2L2	PHENFORMIN HYDROCHLORIDE		DTC
NFE2L2	NFE2L2	Definite	NFE2L2	ORYZALIN		DTC
NFE2L2	NFE2L2	Definite	NFE2L2	CHOLESTEROL		DTC
NFE2L2	NFE2L2	Definite	NFE2L2	CHOLECALCIFEROL		DTC
NFE2L2	NFE2L2	Definite	NFE2L2	TAZAROTENE		DTC
NFE2L2	NFE2L2	Definite	NFE2L2	METHOXYCHLOR		DTC
NFE2L2	NFE2L2	Definite	NFE2L2	FENBUCONAZOLE		DTC
NFE2L2	NFE2L2	Definite	NFE2L2	CHEMBL138061		DTC
NFE2L2	NFE2L2	Definite	NFE2L2	EPINEPHRINE		DTC
NFE2L2	NFE2L2	Definite	NFE2L2	TRIAMCINOLONE ACETONIDE		DTC
NFE2L2	NFE2L2	Definite	NFE2L2	CHEMBL580918		DTC
NFE2L2	NFE2L2	Definite	NFE2L2	CHEMBL1170485		DTC
NFE2L2	NFE2L2	Definite	NFE2L2	TOLONIUM CHLORIDE		DTC
NFE2L2	NFE2L2	Definite	NFE2L2	TRIFLOXYSTROBIN		DTC
NFE2L2	NFE2L2	Definite	NFE2L2	GALLIC ACID		DTC
NFE2L2	NFE2L2	Definite	NFE2L2	CHEMBL1761683		DTC
NFE2L2	NFE2L2	Definite	NFE2L2	PENDIMETHALIN		DTC
NFE2L2	NFE2L2	Definite	NFE2L2	CHEMBL1329443		DTC
NFE2L2	NFE2L2	Definite	NFE2L2	CHEMBL225257		DTC
NFE2L2	NFE2L2	Definite	NFE2L2	CHEMBL547269		DTC
NFE2L2	NFE2L2	Definite	NFE2L2	HYDROCORTISONE SODIUM SUCCINATE		DTC
NFE2L2	NFE2L2	Definite	NFE2L2	DOPAMINE HYDROCHLORIDE		DTC
NFE2L2	NFE2L2	Definite	NFE2L2	HALAZONE		DTC
NFE2L2	NFE2L2	Definite	NFE2L2	HEXACHLOROPHENE		DTC
NFE2L2	NFE2L2	Definite	NFE2L2	ANGUSTIBALIN		DTC
NFE2L2	NFE2L2	Definite	NFE2L2	TETRABROMOBENZOTRIAZOLE		DTC
NFE2L2	NFE2L2	Definite	NFE2L2	BENODANIL		DTC
NFE2L2	NFE2L2	Definite	NFE2L2	DYDROGESTERONE		DTC
NFE2L2	NFE2L2	Definite	NFE2L2	TOLFENAMIC ACID		DTC
NFE2L2	NFE2L2	Definite	NFE2L2	E-GUGGULSTERONE		DTC
NFE2L2	NFE2L2	Definite	NFE2L2	PYRITHIONE SODIUM		DTC
NFE2L2	NFE2L2	Definite	NFE2L2	CHEMBL578944		DTC
NFE2L2	NFE2L2	Definite	NFE2L2	SULFORAPHANE		DTC
NFE2L2	NFE2L2	Definite	NFE2L2	THIORPHAN		DTC
NFE2L2	NFE2L2	Definite	NFE2L2	INDOLE-3-CARBINOL		DTC
NFE2L2	NFE2L2	Definite	NFE2L2	CHEMBL609570		DTC
NFE2L2	NFE2L2	Definite	NFE2L2	AMCINAFIDE		DTC
NFE2L2	NFE2L2	Definite	NFE2L2	CYPRODINIL		DTC
NFE2L2	NFE2L2	Definite	NFE2L2	CHEMBL598903		DTC
NFE2L2	NFE2L2	Definite	NFE2L2	CHEMBL443436		DTC
NFE2L2	NFE2L2	Definite	NFE2L2	SOFALCONE		DTC
NFE2L2	NFE2L2	Definite	NFE2L2	CHEMBL1863271		DTC
NFE2L2	NFE2L2	Definite	NFE2L2	BETANAPHTHOL		DTC
NFE2L2	NFE2L2	Definite	NFE2L2	CHEMBL601353		DTC
NFE2L2	NFE2L2	Definite	NFE2L2	BITERTANOL		DTC
NFE2L2	NFE2L2	Definite	NFE2L2	CHEMBL167529		DTC
NFE2L2	NFE2L2	Definite	NFE2L2	NITROFURANTOIN		DTC
NFE2L2	NFE2L2	Definite	NFE2L2	ALOE-EMODIN		DTC
NFE2L2	NFE2L2	Definite	NFE2L2	CHEMBL1492017		DTC
NFE2L2	NFE2L2	Definite	NFE2L2	CHEMBL586061		DTC
NFE2L2	NFE2L2	Definite	NFE2L2	NORETHINDRONE		DTC
NFE2L2	NFE2L2	Definite	NFE2L2	PROPARGITE		DTC
NFE2L2	NFE2L2	Definite	NFE2L2	DAZOMET		DTC
NFE2L2	NFE2L2	Definite	NFE2L2	DOXORUBICIN		NCI
NFE2L2	NFE2L2	Definite	NFE2L2	METHIOCARB		DTC
NFE2L2	NFE2L2	Definite	NFE2L2	MEGESTROL ACETATE		DTC
NFE2L2	NFE2L2	Definite	NFE2L2	PD-169316		DTC
NFE2L2	NFE2L2	Definite	NFE2L2	SIMETRIDE		DTC
NFE2L2	NFE2L2	Definite	NFE2L2	DACTOLISIB		DTC
NFE2L2	NFE2L2	Definite	NFE2L2	ACTINONIN		DTC
NFE2L2	NFE2L2	Definite	NFE2L2	QUINOXYFEN		DTC
NFE2L2	NFE2L2	Definite	NFE2L2	YANGONIN		DTC
NFE2L2	NFE2L2	Definite	NFE2L2	CHEMBL153057		DTC
NFE2L2	NFE2L2	Definite	NFE2L2	CHEMBL166112		DTC
NFE2L2	NFE2L2	Definite	NFE2L2	CHEMBL601757		DTC
NFE2L2	NFE2L2	Definite	NFE2L2	7-BENZYLOXYCOUMARIN		DTC
NFE2L2	NFE2L2	Definite	NFE2L2	OXADIAZON		DTC
NFE2L2	NFE2L2	Definite	NFE2L2	CHEMBL599100		DTC
NFE2L2	NFE2L2	Definite	NFE2L2	CHEMBL593366		DTC
NFE2L2	NFE2L2	Definite	NFE2L2	PROCHLORAZ		DTC
NFE2L2	NFE2L2	Definite	NFE2L2	EMETINE HYDROCHLORIDE		DTC
NFE2L2	NFE2L2	Definite	NFE2L2	BENZOFURAN		DTC
NFE2L2	NFE2L2	Definite	NFE2L2	PYRROLIDINE DITHIOCARBAMIC ACID, AMMONIUM SALT		DTC
NFE2L2	NFE2L2	Definite	NFE2L2	CHEMBL1481509		DTC
NFE2L2	NFE2L2	Definite	NFE2L2	FLAVONE		DTC
NFE2L2	NFE2L2	Definite	NFE2L2	QUESTIOMYCIN B		DTC
NFE2L2	NFE2L2	Definite	NFE2L2	CHEMBL601547		DTC
NFE2L2	NFE2L2	Definite	NFE2L2	HYDROCORTISONE		DTC
NFE2L2	NFE2L2	Definite	NFE2L2	RETINAL		DTC
NFE2L2	NFE2L2	Definite	NFE2L2	EFAVIRENZ		DTC
NFE2L2	NFE2L2	Definite	NFE2L2	MITONAFIDE		DTC
NFE2L2	NFE2L2	Definite	NFE2L2	CLADRIBINE		DTC
NFE2L2	NFE2L2	Definite	NFE2L2	ALSTERPAULLONE		DTC
NFE2L2	NFE2L2	Definite	NFE2L2	RESMETHRIN		DTC
NFE2L2	NFE2L2	Definite	NFE2L2	KAVAIN		DTC
NFE2L2	NFE2L2	Definite	NFE2L2	MERCURIC CHLORIDE		DTC
NFE2L2	NFE2L2	Definite	NFE2L2	CHEMBL579318		DTC
NFE2L2	NFE2L2	Definite	NFE2L2	BENZO(K)FLUORANTHENE		DTC
NFE2L2	NFE2L2	Definite	NFE2L2	2-PHENYLPHENOL		DTC
NFE2L2	NFE2L2	Definite	NFE2L2	SIDURON		DTC
NFE2L2	NFE2L2	Definite	NFE2L2	STIROFOS		DTC
NFE2L2	NFE2L2	Definite	NFE2L2	ISATIN		DTC
NFE2L2	NFE2L2	Definite	NFE2L2	CHEMBL1287983		DTC
NFE2L2	NFE2L2	Definite	NFE2L2	MITOTANE		DTC
NFE2L2	NFE2L2	Definite	NFE2L2	BETAMETHASONE		DTC
NFE2L2	NFE2L2	Definite	NFE2L2	DIETHYLCARBAMAZINE CITRATE		DTC
NFE2L2	NFE2L2	Definite	NFE2L2	DARGLITAZONE		DTC
NFE2L2	NFE2L2	Definite	NFE2L2	CHEMBL443343		DTC
NFE2L2	NFE2L2	Definite	NFE2L2	DICHLORISONE ACETATE		DTC
NFE2L2	NFE2L2	Definite	NFE2L2	DROMETRIZOLE		DTC
NFE2L2	NFE2L2	Definite	NFE2L2	INDIGO		DTC
NFE2L2	NFE2L2	Definite	NFE2L2	SPIRAMIDE		DTC
NFE2L2	NFE2L2	Definite	NFE2L2	LINOLEIC ACID		DTC
NFE2L2	NFE2L2	Definite	NFE2L2	CLIOQUINOL		DTC
NFE2L2	NFE2L2	Definite	NFE2L2	ETOXAZOLE		DTC
NFE2L2	NFE2L2	Definite	NFE2L2	PYRACLOSTROBIN		DTC
NFE2L2	NFE2L2	Definite	NFE2L2	5,7-DIHYDROXY-4-METHYLCOUMARIN		DTC
NFE2L2	NFE2L2	Definite	NFE2L2	FIBROBLAST GROWTH FACTOR-1		NCI
NFE2L2	NFE2L2	Definite	NFE2L2	CHEMBL1873684		DTC
NFE2L2	NFE2L2	Definite	NFE2L2	FLUMAZENIL		DTC
NFE2L2	NFE2L2	Definite	NFE2L2	DEFEROXAMINE		NCI
NFE2L2	NFE2L2	Definite	NFE2L2	CHEMBL460273		DTC
NFE2L2	NFE2L2	Definite	NFE2L2	INDOLE-3-BUTYRIC ACID		DTC
NFE2L2	NFE2L2	Definite	NFE2L2	CHEMBL576208		DTC
NFE2L2	NFE2L2	Definite	NFE2L2	VANOXERINE		DTC
NFE2L2	NFE2L2	Definite	NFE2L2	MORICIZINE HYDROCHLORIDE		DTC
NFE2L2	NFE2L2	Definite	NFE2L2	ENDOSULFAN		DTC
NFE2L2	NFE2L2	Definite	NFE2L2	PHENOXYBENZAMINE		DTC
NFE2L2	NFE2L2	Definite	NFE2L2	LINTITRIPT		DTC
NFE2L2	NFE2L2	Definite	NFE2L2	LANSOPRAZOLE		DTC
NFE2L2	NFE2L2	Definite	NFE2L2	CEPHALOCHROMIN		DTC
NFE2L2	NFE2L2	Definite	NFE2L2	PREGNENOLONE CARBONITRILE		DTC
NFE2L2	NFE2L2	Definite	NFE2L2	BUMETANIDE		DTC
NFE2L2	NFE2L2	Definite	NFE2L2	KAEMPFEROL		DTC
NFE2L2	NFE2L2	Definite	NFE2L2	MALINAMIDE		DTC
NFE2L2	NFE2L2	Definite	NFE2L2	PHENOXYBENZAMINE HYDROCHLORIDE		DTC
NFE2L2	NFE2L2	Definite	NFE2L2	DESOXIMETASONE		DTC
NFE2L2	NFE2L2	Definite	NFE2L2	CHEMBL585656		DTC
NFE2L2	NFE2L2	Definite	NFE2L2	AZAMETHIPHOS		DTC
NFE2L2	NFE2L2	Definite	NFE2L2	CHEMBL577660		DTC
NFE2L2	NFE2L2	Definite	NFE2L2	CHEMBL578502		DTC
NFE2L2	NFE2L2	Definite	NFE2L2	CHEMBL426404		DTC
NFE2L2	NFE2L2	Definite	NFE2L2	RIMEXOLONE		DTC
NFE2L2	NFE2L2	Definite	NFE2L2	CHEMBL580727		DTC
NFE2L2	NFE2L2	Definite	NFE2L2	HYDROCORTISONE BUTYRATE		DTC
NFE2L2	NFE2L2	Definite	NFE2L2	2,4-DIHYDROXYBENZOPHENONE		DTC
NFE2L2	NFE2L2	Definite	NFE2L2	CHEMBL609027		DTC
NFE2L2	NFE2L2	Definite	NFE2L2	GITOXIN		DTC
NFE2L2	NFE2L2	Definite	NFE2L2	CHRYSIN		DTC
NFE2L2	NFE2L2	Definite	NFE2L2	CHEMBL1579130		DTC
NFE2L2	NFE2L2	Definite	NFE2L2	METACRESOL		DTC
NFE2L2	NFE2L2	Definite	NFE2L2	CHEMBL275260		DTC
NFE2L2	NFE2L2	Definite	NFE2L2	LEVOTHYROXINE		DTC
NFE2L2	NFE2L2	Definite	NFE2L2	PROROXAN HYDROCHLORIDE		DTC
NFE2L2	NFE2L2	Definite	NFE2L2	CHEMBL1453126		DTC
NFE2L2	NFE2L2	Definite	NFE2L2	ANETHOLTRITHION		DTC
NFE2L2	NFE2L2	Definite	NFE2L2	BROMODICHLOROACETIC ACID		DTC
NFE2L2	NFE2L2	Definite	NFE2L2	DESMEDIPHAM		DTC
NFE2L2	NFE2L2	Definite	NFE2L2	EPOETIN BETA		NCI
NFE2L2	NFE2L2	Definite	NFE2L2	PHENYLMERCURIC ACETATE		DTC
NFE2L2	NFE2L2	Definite	NFE2L2	TOSUFLOXACIN TOSYLATE		DTC
NFE2L2	NFE2L2	Definite	NFE2L2	FENHEXAMID		DTC
NFE2L2	NFE2L2	Definite	NFE2L2	LY-294002		DTC
NFE2L2	NFE2L2	Definite	NFE2L2	BUFOGENIN		DTC
NFE2L2	NFE2L2	Definite	NFE2L2	NANDROLONE		DTC
NFE2L2	NFE2L2	Definite	NFE2L2	CHEMBL600313		DTC
NFE2L2	NFE2L2	Definite	NFE2L2	TRICHLORMETHINE		DTC
NFE2L2	NFE2L2	Definite	NFE2L2	CHEMBL591178		DTC
NFE2L2	NFE2L2	Definite	NFE2L2	PHENOXYCARB		DTC
NFE2L2	NFE2L2	Definite	NFE2L2	CHEMBL81782		DTC
NFE2L2	NFE2L2	Definite	NFE2L2	PYRAZOLE		NCI
NFE2L2	NFE2L2	Definite	NFE2L2	EPIRUBICIN HYDROCHLORIDE		DTC
NFE2L2	NFE2L2	Definite	NFE2L2	CYCLOASPEPTIDE A		DTC
NFE2L2	NFE2L2	Definite	NFE2L2	FLUMETHASONE PIVALATE		DTC
NFE2L2	NFE2L2	Definite	NFE2L2	CHEMBL555242		DTC
NFE2L2	NFE2L2	Definite	NFE2L2	THIOPHANATE METHYL		DTC
NFE2L2	NFE2L2	Definite	NFE2L2	NEOSTIGMINE METHYLSULFATE		DTC
NFE2L2	NFE2L2	Definite	NFE2L2	HARMINE		DTC
NFE2L2	NFE2L2	Definite	NFE2L2	STROPHANTHIDIN		DTC
NFE2L2	NFE2L2	Definite	NFE2L2	PENTACHLORONITROBENZENE		DTC
NFE2L2	NFE2L2	Definite	NFE2L2	NILUTAMIDE		DTC
NFE2L2	NFE2L2	Definite	NFE2L2	DICHLORVOS		DTC
NFE2L2	NFE2L2	Definite	NFE2L2	PAPAVERINE HYDROCHLORIDE		DTC
NFE2L2	NFE2L2	Definite	NFE2L2	ACROLEIN		DTC
NFE2L2	NFE2L2	Definite	NFE2L2	TRIBUTYLCHLOROSTANNANE		DTC
NFE2L2	NFE2L2	Definite	NFE2L2	CHEMBL299853		DTC
NFE2L2	NFE2L2	Definite	NFE2L2	LIPOIC ACID, ALPHA		DTC
NFE2L2	NFE2L2	Definite	NFE2L2	TANNIN PYROGALLOL		DTC
NFE2L2	NFE2L2	Definite	NFE2L2	CHLOROPHENOTHANE		DTC
NFE2L2	NFE2L2	Definite	NFE2L2	CANRENONE		DTC
NFE2L2	NFE2L2	Definite	NFE2L2	DOCEBENONE		DTC
NFE2L2	NFE2L2	Definite	NFE2L2	ARTEANNUIN B		DTC
NFE2L2	NFE2L2	Definite	NFE2L2	CHEMBL584269		DTC
NFE2L2	NFE2L2	Definite	NFE2L2	PHENYLPYRUVATE		DTC
NFE2L2	NFE2L2	Definite	NFE2L2	CINOBUFOTALIN		DTC
NFE2L2	NFE2L2	Definite	NFE2L2	DISULFIRAM		DTC
NFE2L2	NFE2L2	Definite	NFE2L2	CAPSAICIN		DTC|NCI
NFE2L2	NFE2L2	Definite	NFE2L2	ALFUZOSIN HYDROCHLORIDE		DTC
NFE2L2	NFE2L2	Definite	NFE2L2	CHEMBL589711		DTC
NFE2L2	NFE2L2	Definite	NFE2L2	DIMETHENAMID		DTC
NFE2L2	NFE2L2	Definite	NFE2L2	RETINYL ACETATE		DTC
NFE2L2	NFE2L2	Definite	NFE2L2	TRIBROMOACETIC ACID		DTC
NFE2L2	NFE2L2	Definite	NFE2L2	BORTEZOMIB		DTC
NFE2L2	NFE2L2	Definite	NFE2L2	CHEMBL1537417		DTC
NFE2L2	NFE2L2	Definite	NFE2L2	2-METHOXYESTRADIOL		DTC
NFE2L2	NFE2L2	Definite	NFE2L2	NIFUROXAZIDE		DTC
NFE2L2	NFE2L2	Definite	NFE2L2	STAUROSPORINE		NCI
NFE2L2	NFE2L2	Definite	NFE2L2	PRAZEPAM		DTC
NFE2L2	NFE2L2	Definite	NFE2L2	CHEMBL577662		DTC
NFE2L2	NFE2L2	Definite	NFE2L2	BECLOMETHASONE		DTC
NFE2L2	NFE2L2	Definite	NFE2L2	CHEMBL148831		DTC
NFE2L2	NFE2L2	Definite	NFE2L2	ISOFLUPREDONE ACETATE		DTC
NFE2L2	NFE2L2	Definite	NFE2L2	MESO-HEXESTROL		DTC
NFE2L2	NFE2L2	Definite	NFE2L2	CHEMBL275311		DTC
NFE2L2	NFE2L2	Definite	NFE2L2	CHEMBL578512		DTC
NFE2L2	NFE2L2	Definite	NFE2L2	NORGESTREL		DTC
NFE2L2	NFE2L2	Definite	NFE2L2	CARBOQUONE		DTC
NFE2L2	NFE2L2	Definite	NFE2L2	COLCHICINE		DTC
NFE2L2	NFE2L2	Definite	NFE2L2	THIRAM		DTC
NFE2L2	NFE2L2	Definite	NFE2L2	MALATHION		DTC
NFE2L2	NFE2L2	Definite	NFE2L2	FURAZABOL		DTC
NFE2L2	NFE2L2	Definite	NFE2L2	RESACTIN A		DTC
NFE2L2	NFE2L2	Definite	NFE2L2	CHEMBL581872		DTC
NFE2L2	NFE2L2	Definite	NFE2L2	CHEMBL73380		DTC
NFE2L2	NFE2L2	Definite	NFE2L2	CHEMBL585502		DTC
NFE2L2	NFE2L2	Definite	NFE2L2	THIOGUANINE		DTC
NFE2L2	NFE2L2	Definite	NFE2L2	TRIS(2,3-DIBROMOPROPYL)PHOSPHATE		DTC
NFE2L2	NFE2L2	Definite	NFE2L2	MELPHALAN		DTC
NFE2L2	NFE2L2	Definite	NFE2L2	THIOCYCLAM HYDROGEN OXALATE		DTC
NFE2L2	NFE2L2	Definite	NFE2L2	CHEMBL167316		DTC
NFE2L2	NFE2L2	Definite	NFE2L2	CHEMBL592363		DTC
NFE2L2	NFE2L2	Definite	NFE2L2	DACTHAL		DTC
NFE2L2	NFE2L2	Definite	NFE2L2	AZOXYSTROBIN		DTC
NFE2L2	NFE2L2	Definite	NFE2L2	ETHYNODIOL DIACETATE		DTC
NFE2L2	NFE2L2	Definite	NFE2L2	MELENGESTROL ACETATE		DTC
NFE2L2	NFE2L2	Definite	NFE2L2	2-ACETYLAMINOFLUORENE		DTC
NFE2L2	NFE2L2	Definite	NFE2L2	OCTABENZONE		DTC
NFE2L2	NFE2L2	Definite	NFE2L2	CELECOXIB		DTC
NFE2L2	NFE2L2	Definite	NFE2L2	ALDRIN		DTC
NFE2L2	NFE2L2	Definite	NFE2L2	DIGOXIGENIN		DTC
NFE2L2	NFE2L2	Definite	NFE2L2	CHEMBL297304		DTC
NFE2L2	NFE2L2	Definite	NFE2L2	DIELDRIN		DTC
NFE2L2	NFE2L2	Definite	NFE2L2	LEFLUNOMIDE		DTC
NFE2L2	NFE2L2	Definite	NFE2L2	BIPHENYL		DTC
NFE2L2	NFE2L2	Definite	NFE2L2	CHEMBL536166		DTC
NFE2L2	NFE2L2	Definite	NFE2L2	E1501		DTC
NFE2L2	NFE2L2	Definite	NFE2L2	NOVIFLUMURON		DTC
NFE2L2	NFE2L2	Definite	NFE2L2	CHEMBL582030		DTC
NFE2L2	NFE2L2	Definite	NFE2L2	CHEMBL124006		DTC
NFE2L2	NFE2L2	Definite	NFE2L2	2-BROMOETHANOL		DTC
NFE2L2	NFE2L2	Definite	NFE2L2	4-NONYLPHENOL		DTC
NFE2L2	NFE2L2	Definite	NFE2L2	CHEMBL1990783		DTC
NFE2L2	NFE2L2	Definite	NFE2L2	TRYPTANTHRIN		DTC
NFE2L2	NFE2L2	Definite	NFE2L2	EXEMESTANE		DTC
NFE2L2	NFE2L2	Definite	NFE2L2	CYPROTERONE ACETATE		DTC
NFE2L2	NFE2L2	Definite	NFE2L2	DIENESTROL		DTC
NFE2L2	NFE2L2	Definite	NFE2L2	CHEMBL535307		DTC
NFE2L2	NFE2L2	Definite	NFE2L2	TETRANITROMETHANE		DTC
NFE2L2	NFE2L2	Definite	NFE2L2	OXYCARBOXIN		DTC
NFE2L2	NFE2L2	Definite	NFE2L2	TIOXOLONE		DTC
NFE2L2	NFE2L2	Definite	NFE2L2	CLOXYQUIN		DTC
NFE2L2	NFE2L2	Definite	NFE2L2	TEMEFOS		DTC
NFE2L2	NFE2L2	Definite	NFE2L2	LINOLENIC ACID		DTC
NFE2L2	NFE2L2	Definite	NFE2L2	LOPINAVIR		DTC
NFE2L2	NFE2L2	Definite	NFE2L2	CETYLPYRIDINIUM BROMIDE		DTC
NFE2L2	NFE2L2	Definite	NFE2L2	CHEMBL531710		DTC
NFE2L2	NFE2L2	Definite	NFE2L2	NITROXOLINE		DTC
NFE2L2	NFE2L2	Definite	NFE2L2	CHEMBL530291		DTC
NFE2L2	NFE2L2	Definite	NFE2L2	CHEMBL585240		DTC
NFE2L2	NFE2L2	Definite	NFE2L2	HEXYLRESORCINOL		DTC
NFE2L2	NFE2L2	Definite	NFE2L2	PHENMEDIPHAM		DTC
NFE2L2	NFE2L2	Definite	NFE2L2	LOTEPREDNOL ETABONATE		DTC
NFE2L2	NFE2L2	Definite	NFE2L2	BRONOPOL		DTC
NFE2L2	NFE2L2	Definite	NFE2L2	LITHOCHOLIC ACID		DTC
NFE2L2	NFE2L2	Definite	NFE2L2	E324		DTC
NFE2L2	NFE2L2	Definite	NFE2L2	CURCUMIN		DTC
NFE2L2	NFE2L2	Definite	NFE2L2	TEBUFENOZIDE		DTC
NFE2L2	NFE2L2	Definite	NFE2L2	NITROMIDE		DTC
NFE2L2	NFE2L2	Definite	NFE2L2	CITRIC ACID		DTC
NFE2L2	NFE2L2	Definite	NFE2L2	CHEMBL83761		DTC
NFE2L2	NFE2L2	Definite	NFE2L2	CHEMBL225563		DTC
NFE2L2	NFE2L2	Definite	NFE2L2	LYCOPENE		NCI
NFE2L2	NFE2L2	Definite	NFE2L2	PREDNISOLONE SODIUM SUCCINATE		DTC
NFE2L2	NFE2L2	Definite	NFE2L2	PHENOL		DTC
NFE2L2	NFE2L2	Definite	NFE2L2	DEMETON-S-METHYL		DTC
NFE2L2	NFE2L2	Definite	NFE2L2	OXYPHENONIUM BROMIDE		DTC
NFE2L2	NFE2L2	Definite	NFE2L2	RESVERATROL		DTC
NFE2L2	NFE2L2	Definite	NFE2L2	CHEMBL529918		DTC
NFE2L2	NFE2L2	Definite	NFE2L2	BENZOTHIAZYL DISULFIDE		DTC
NFE2L2	NFE2L2	Definite	NFE2L2	CORTICOSTERONE		DTC
NFE2L2	NFE2L2	Definite	NFE2L2	DIFLORASONE DIACETATE		DTC
NFE2L2	NFE2L2	Definite	NFE2L2	METHYLPARABEN		DTC
NFE2L2	NFE2L2	Definite	NFE2L2	PYROGALLOL		DTC
NFE2L2	NFE2L2	Definite	NFE2L2	NIHYDRAZONE		DTC
NFE2L2	NFE2L2	Definite	NFE2L2	DIMETHISTERONE		DTC
NFE2L2	NFE2L2	Definite	NFE2L2	MESOTRIONE		DTC
NFE2L2	NFE2L2	Definite	NFE2L2	CHEMBL530361		DTC
NFE2L2	NFE2L2	Definite	NFE2L2	PROPYL GALLATE		DTC
NFE2L2	NFE2L2	Definite	NFE2L2	MERCAPTOPURINE		DTC
NFE2L2	NFE2L2	Definite	NFE2L2	SPIPERONE		DTC
NFE2L2	NFE2L2	Definite	NFE2L2	METHYSTICIN		DTC
NFE2L2	NFE2L2	Definite	NFE2L2	CHEMBL590706		DTC
NFE2L2	NFE2L2	Definite	NFE2L2	BUPIRIMATE		DTC
NFE2L2	NFE2L2	Definite	NFE2L2	CHEMBL601146		DTC
NFE2L2	NFE2L2	Definite	NFE2L2	CHEMBL1362503		DTC
NFE2L2	NFE2L2	Definite	NFE2L2	PYRIDABEN		DTC
NFE2L2	NFE2L2	Definite	NFE2L2	CHEMBL224318		DTC
NFE2L2	NFE2L2	Definite	NFE2L2	NEPAPRAZOLE		DTC
NFE2L2	NFE2L2	Definite	NFE2L2	CHEMBL583351		DTC
NFE2L2	NFE2L2	Definite	NFE2L2	TRITON X		DTC
NFE2L2	NFE2L2	Definite	NFE2L2	LANATOSIDE C		DTC
NFE2L2	NFE2L2	Definite	NFE2L2	IOXYNIL		DTC
NFE2L2	NFE2L2	Definite	NFE2L2	ANCITABINE HYDROCHLORIDE		DTC
NFE2L2	NFE2L2	Definite	NFE2L2	MEDROXYPROGESTERONE ACETATE		DTC
NFE2L2	NFE2L2	Definite	NFE2L2	(S)-ROSCOVITINE		DTC
NFE2L2	NFE2L2	Definite	NFE2L2	CHEMBL583558		DTC
NFE2L2	NFE2L2	Definite	NFE2L2	CHEMBL582055		DTC
NFE2L2	NFE2L2	Definite	NFE2L2	ANTIMYCIN A		DTC
NFE2L2	NFE2L2	Definite	NFE2L2	HAPLAMINE		DTC
NFE2L2	NFE2L2	Definite	NFE2L2	DICHLORODIPHENYLDICHLOROETHYLENE		DTC
NFE2L2	NFE2L2	Definite	NFE2L2	NITRILOTRIACETIC ACID		DTC
NFE2L2	NFE2L2	Definite	NFE2L2	SIMVASTATIN		NCI
NFE2L2	NFE2L2	Definite	NFE2L2	DIPHENADIONE		DTC
NFE2L2	NFE2L2	Definite	NFE2L2	MANEB		DTC
NFE2L2	NFE2L2	Definite	NFE2L2	FIPEXIDE HYDROCHLORIDE		DTC
NFE2L2	NFE2L2	Definite	NFE2L2	KEPONE		DTC
NFE2L2	NFE2L2	Definite	NFE2L2	METHACHOLINE CHLORIDE		DTC
NFE2L2	NFE2L2	Definite	NFE2L2	BENZYL ISOTHIOCYANATE		DTC
